# Supplementary material for: The Implant Proteome—The Right Surgical Glue to Fix Titanium Implants In Situ
Source: J Funct Biomater. 2022 Apr 15;13(2):44. doi: 10.3390/jfb13020044 (PMC9036294; doi:10.3390/jfb13020044)
Supplement: Supplementary file 1 [file jfb-13-00044-s001.zip]

Archive with 3 entries (3 files):
- jfb-1658391-Supplementary File A.pdf
- Supplementary Table S1.xlsx
- Supplementary Table S2.xlsx
