# Supplementary material for: The Implant Proteome—The Right Surgical Glue to Fix Titanium Implants In Situ
Source: J Funct Biomater. 2022 Apr 15;13(2):44. doi: 10.3390/jfb13020044 (PMC9036294; doi:10.3390/jfb13020044)
Supplement: Supplementary file 1 [file jfb-13-00044-s001.zip › Supplementary Table S1.xlsx]

## Sheet: Suplementary Table 1
Supplementary Table S1: List of proteins identified with at least 2 peptides. Information on the frequency, average abundance, fold changes (average abundance from case vs control group), and results from the statistical analysis followed by protein annotations are given. Differentially abundant proteins as defined in each comparison (i.e. proteins identified in at least 60% of samples in at leas…																																	Surface	Smooth	Smooth	Smooth	Rough	Rough	Rough	Smooth	Smooth	Smooth	Smooth	Smooth	Smooth	Smooth	Smooth	Smooth	Smooth
																																	Time	2 min	2 min	2 min	2 min	2 min	2 min	2 min	2 min	2 min	2 min	5 min	5 min	5 min	5 min	5 min	5 min
Accession Number	Entry Name	Symbol	Name	Number of peptides	Length (AA), Uniprot	Mass (kDa), Uniprot	Freq. (%) Rough surface, 2min, n=7	Freq. (%) Rough surface, 5min, n=6	Freq. (%) Smooth surface, 2min, n=7	Freq. (%) Smooth surface, 5min, n=6	Avg. Abundance, Rough surface, 2min, n=7	Avg. Abundance, Rough surface, 5min, n=6	Avg. Abundance, Smooth surface, 2min, n=7	Avg. Abundance, Smooth surface, 5min, n=6	Fold Change (Avg. Rough 2 min vs Avg. Smooth 2 min)	p-value, paired Wilcox (Avg. Rough 2 min vs Avg. Smooth 2 min)	Fold Change (Avg. Rough 5 min vs Avg. Smooth 5 min)	p-value, paired Wilcox (Avg. Rough 5 min vs Avg. Smooth 5 min)	Fold Change (Avg. Rough 5 min vs Avg. Rough 2 min)	p-value, Wilcox (Avg. Rough 5 min vs Avg. Rough 2 min)	Fold Change (Avg. Smooth 5 min vs Avg. Smooth 2 min)	p-value, Wilcox (Avg. Smooth 5 min vs Avg. Smooth 2 min)	Function [CC], Uniprot	Predicted Location [1]	Secretome location [1]	MartsomeDB [2]	Plasma Proteome Database [3]	The human plasma proteome [4]	Human Plasma PeptideAtlas [5]	Plasma Proteome Profiling [6]	Proteins secreted to blood, measured by immunoassays [7]	Red blood cells proteome [8]	Abundance per sample	B1_2min	PA3_B_2min	PA4_B_2min	A_2min	PA3_A_2min	PA4_A_2min	7G_2min	9G_2min	11G_2min	13G_2min	15G_5min	17G_5min	19G_5min	21G_5min	23G_5min	25G_5min
P02768	ALBU_HUMAN	ALB	Serum albumin	99	609	69.367	100	100	100	100	79197.2	71030	66819.7	62152.2	1.18524	0.21875	1.14284	0.4375	0.896875	0.365967	0.930148	1	Binds water, Ca(2+), Na(+), K(+), fatty acids, hormones, bilirubin and drugs (Probable). Its main function is the regulation of the colloidal osmotic pressure of blood (Probable). Major zinc transporter in plasma, typically binds about 80% of all plasma zinc (PubMed:19021548). Major calcium and magnesium transporter in plasma, binds approximately 45% of circulating calcium and magnesium in plasma…	Secreted	Secreted to blood		Yes	Yes	Yes	Yes	Yes	Yes		93512.4	38623.7	61116.9	107033	59045.8	40862.9	84899.7	73751.1	59905.6	55928.8	66199.6	73320.9	69439.2	75462.8	63949.9	24540.9
P12883	MYH7_HUMAN	MYH7	Myosin-7	99	1935	223.097	100	100	85.7143	100	4190.33	3847.96	1232.44	937.864	3.40002	0.03125	4.1029	0.03125	0.918296	0.945221	0.760981	0.835664	Myosins are actin-based motor molecules with ATPase activity essential for muscle contraction. Forms regular bipolar thick filaments that, together with actin thin filaments, constitute the fundamental contractile unit of skeletal and cardiac muscle. {ECO:0000305|PubMed:26150528, ECO:0000305|PubMed:26246073}.	Intracellular			Yes	Yes	Yes			Yes		563.048	197.788	145.635	887.953	243.358	110.97	0	2724.72	1873.11	3122.78	1471.48	2762.4	249.612	261.161	255.204	627.332
P04114	APOB_HUMAN	APOB	Apolipoprotein B-100	98	4563	515.605	100	100	100	100	1805.88	1172.19	1788.95	845.826	1.00946	0.6875	1.38585	0.03125	0.649096	0.137529	0.472806	1	Apolipoprotein B is a major protein constituent of chylomicrons (apo B-48), LDL (apo B-100) and VLDL (apo B-100). Apo B-100 functions as a recognition signal for the cellular binding and internalization of LDL particles by the apoB/E receptor.	Secreted	Secreted to blood		Yes	Yes	Yes	Yes	Yes	Yes		1318.66	5562.3	3544.75	1474.17	3248.44	3128.05	201.45	497.034	810.664	587.785	857.697	846.687	758.224	860.066	1209.75	542.537
P01024	CO3_HUMAN	C3	Complement C3	85	1663	187.148	100	100	85.7143	100	1630.82	1934.62	629.95	809.195	2.58881	0.046875	2.39079	0.0625	1.18628	0.835664	1.28454	0.628205	C3 plays a central role in the activation of the complement system. Its processing by C3 convertase is the central reaction in both classical and alternative complement pathways. After activation C3b can bind covalently, via its reactive thioester, to cell surface carbohydrates or immune aggregates.; Derived from proteolytic degradation of complement C3, C3a anaphylatoxin is a mediator of local i…	Secreted	Secreted to blood		Yes	Yes	Yes	Yes	Yes	Yes		1151.11	66.259	437.044	1457.93	199.2	142.581	0	956.476	854.605	944.157	1473.54	1411.7	596.965	706.823	478.478	187.667
Q8WZ42	TITIN_HUMAN	TTN	Titin	75	34350	3.816.030	100	100	100	100	721.435	1116.26	655.534	1141.86	1.10053	0.296875	0.977576	1	1.54727	0.180653	1.74188	0.0734266	Key component in the assembly and functioning of vertebrate striated muscles. By providing connections at the level of individual microfilaments, it contributes to the fine balance of forces between the two halves of the sarcomere. The size and extensibility of the cross-links are the main determinants of sarcomere extensibility properties of muscle. In non-muscle cells, seems to play a role in c…	Membrane			Yes		Yes	Yes		Yes		389.683	16.812	563.407	190.69	1188.16	293.738	556.276	707.041	1112.55	1242.97	756.912	1484.87	926.403	1045.75	1761.3	875.931
P02461	CO3A1_HUMAN	COL3A1	Collagen alpha-1(III) chain	73	1466	138.564	100	100	71.4286	100	1924.21	866.5	279.467	1680.94	6.88531	0.015625	0.515485	1	0.450314	0.365967	6.01482	0.0380533	Collagen type III occurs in most soft connective tissues along with type I collagen. Involved in regulation of cortical development. Is the major ligand of ADGRG1 in the developing brain and binding to ADGRG1 inhibits neuronal migration and activates the RhoA pathway by coupling ADGRG1 to GNA13 and possibly GNA12.	Secreted	Secreted to extracellular matrix	core matrisome (collagens)	Yes	Yes						285.467	0	613.736	1425.44	509.109	629.871	0	50.72	469.845	536.498	694.633	742.143	286.672	317.695	870.421	7174.07
P12111	CO6A3_HUMAN	COL6A3	Collagen alpha-3(VI) chain	72	3177	343.669	100	100	100	100	634.535	924.037	894.084	1060.83	0.709704	0.109375	0.87105	0.09375	1.45624	0.101399	1.1865	0.445221	Collagen VI acts as a cell-binding protein.	Secreted	Secreted to extracellular matrix	core matrisome (collagens)	Yes		Yes	Yes				971.753	1082.89	847.419	406.442	359.073	489.367	480.741	1077.15	798.333	1000.3	1080.56	1065.24	700.538	675.304	1268.15	1575.2
P02458	CO2A1_HUMAN	COL2A1	Collagen alpha-1(II) chain	67	1487	141.785	100	100	100	100	7460.49	9029.08	4242.75	6741.27	1.75841	0.015625	1.33937	0.4375	1.21025	0.945221	1.58889	0.445221	Type II collagen is specific for cartilaginous tissues. It is essential for the normal embryonic development of the skeleton, for linear growth and for the ability of cartilage to resist compressive forces.	Secreted	Secreted to extracellular matrix	core matrisome (collagens)		Yes						231.473	67.9897	1598.66	307.723	917.448	1600.78	9108.71	968.921	9489.59	8233.91	4473.04	10247	7056.74	7034.97	6187.71	5448.17
P02452	CO1A1_HUMAN	COL1A1	Collagen alpha-1(I) chain	63	1464	138.941	100	100	85.7143	100	295.491	266.507	335.56	369.952	0.880591	0.9375	0.720383	0.4375	0.901914	0.945221	1.10249	0.294872	Type I collagen is a member of group I collagen (fibrillar forming collagen).	Secreted	Secreted to extracellular matrix	core matrisome (collagens)	Yes	Yes	Yes					242.304	0	213.171	126.359	503.976	510.485	135.828	109.902	1156.59	491.125	469.267	540.287	406.664	301.293	183.226	318.973
P08123	CO1A2_HUMAN	COL1A2	Collagen alpha-2(I) chain	63	1366	129.314	100	100	100	100	4888.26	3259.09	2581.8	1727.23	1.89336	0.109375	1.88688	0.21875	0.666717	0.945221	0.669004	0.445221	Type I collagen is a member of group I collagen (fibrillar forming collagen).	Secreted	Secreted to extracellular matrix	core matrisome (collagens)	Yes	Yes	Yes					336.284	127.326	12424.4	293.8	3606.86	11570	834.592	548.515	1636.92	2164.57	1963.72	3175.75	1002.49	1631.4	1985.74	604.3
Q02388	CO7A1_HUMAN	COL7A1	Collagen alpha-1(VII) chain	56	2944	295.22	100	100	85.7143	100	1277.07	1866.92	1819.9	3170.47	0.701728	0.578125	0.588846	0.15625	1.46187	0.0734266	1.74212	0.101399	Stratified squamous epithelial basement membrane protein that forms anchoring fibrils which may contribute to epithelial basement membrane organization and adherence by interacting with extracellular matrix (ECM) proteins such as type IV collagen.	Secreted	Secreted to extracellular matrix	core matrisome (collagens)								1243.95	2966.82	822.465	1146.03	1793.46	2083.81	0	477.878	3975.12	3253.04	4832.24	1993.83	3650.48	1400.76	3733.95	3411.58
P01023	A2MG_HUMAN	A2M	Alpha-2-macroglobulin	56	1474	163.291	100	100	100	100	2021.85	2494.49	914.104	1277.52	2.21184	0.046875	1.9526	0.09375	1.23377	0.445221	1.39757	0.294872	Is able to inhibit all four classes of proteinases by a unique 'trapping' mechanism. This protein has a peptide stretch, called the 'bait region' which contains specific cleavage sites for different proteinases. When a proteinase cleaves the bait region, a conformational change is induced in the protein which traps the proteinase. The entrapped enzyme remains active against low molecular weight s…	Secreted	Secreted to blood	matrisome associated (ECM regulators)	Yes	Yes	Yes	Yes	Yes	Yes		2170.32	304.594	495.766	2617.61	307.775	347.771	27.5542	1406.35	721.626	1272.52	2128.16	1798.13	899.046	762.641	1294.32	782.848
P13942	COBA2_HUMAN	COL11A2	Collagen alpha-2(XI) chain	52	1736	171.791	100	100	85.7143	100	593.051	1083.86	945.274	2599.27	0.627386	0.8125	0.416986	0.0625	1.82759	0.0734266	2.74975	0.0512821	May play an important role in fibrillogenesis by controlling lateral growth of collagen II fibrils.	Secreted	Secreted to extracellular matrix	core matrisome (collagens)								281.425	0	973.101	696.424	83.7108	30.7852	377.008	179.04	2990.68	1815.66	2830.2	2350.21	954.996	4245.63	3664.12	1550.44
P02787	TRFE_HUMAN	TF	Serotransferrin	49	698	77.064	100	100	100	100	3117.23	2066.26	1488.17	1504.69	2.09467	0.109375	1.37321	0.15625	0.662852	0.137529	1.0111	0.835664	Transferrins are iron binding transport proteins which can bind two Fe(3+) ions in association with the binding of an anion, usually bicarbonate. It is responsible for the transport of iron from sites of absorption and heme degradation to those of storage and utilization. Serum transferrin may also have a further role in stimulating cell proliferation.; (Microbial infection) Serves as an iron sou…	Secreted	Secreted to blood		Yes	Yes	Yes	Yes	Yes	Yes		3574.62	814.146	1936.58	3289.05	1575.41	1020.81	141.702	1269.93	1201.88	1478.35	2706.12	1637.29	1290.88	1113.51	1778.74	501.626
P05997	CO5A2_HUMAN	COL5A2	Collagen alpha-2(V) chain	47	1499	144.91	100	100	100	100	257.286	678.272	366.126	758.372	0.702726	0.296875	0.894379	1	2.63626	0.0512821	2.07134	0.137529	Type V collagen is a member of group I collagen (fibrillar forming collagen). It is a minor connective tissue component of nearly ubiquitous distribution. Type V collagen binds to DNA, heparan sulfate, thrombospondin, heparin, and insulin. Type V collagen is a key determinant in the assembly of tissue-specific matrices (By similarity). {ECO:0000250}.	Secreted	Secreted to extracellular matrix	core matrisome (collagens)								753.192	349.838	82.827	189.115	155.168	138.746	484.212	70.3436	373.232	449.234	469.411	565.564	639.504	287.4	567.028	2021.33
P02549	SPTA1_HUMAN	SPTA1	Spectrin alpha chain, erythrocytic 1	46	2419	280.014	100	100	57.1429	100	196.773	194.834	71.2547	113.854	2.76155	0.109375	1.71125	0.15625	0.990142	0.945221	1.59785	0.281317	Spectrin is the major constituent of the cytoskeletal network underlying the erythrocyte plasma membrane. It associates with band 4.1 and actin to form the cytoskeletal superstructure of the erythrocyte plasma membrane.	Intracellular			Yes	Yes				Yes		220.863	0	0	83.9038	96.4172	36.351	0	47.0266	117.786	113.107	172.376	158.727	39.2137	107.249	130.71	74.8496
P02462	CO4A1_HUMAN	COL4A1	Collagen alpha-1(IV) chain	45	1669	160.611	100	100	71.4286	100	375.411	512.8	320.323	575.279	1.17198	0.578125	0.891393	0.6875	1.36597	0.180653	1.79594	0.174143	Type IV collagen is the major structural component of glomerular basement membranes (GBM), forming a 'chicken-wire' meshwork together with laminins, proteoglycans and entactin/nidogen. {ECO:0000250|UniProtKB:P02463}.; Arresten, comprising the C-terminal NC1 domain, inhibits angiogenesis and tumor formation. The C-terminal half is found to possess the anti-angiogenic activity. Specifically inhibit…	Secreted	Secreted to extracellular matrix	core matrisome (collagens)		Yes						72.842	0	608.105	24.6453	95.8636	117.442	0	195.073	763.242	602.998	622.942	1012.46	906.078	607.045	174.627	128.527
P53420	CO4A4_HUMAN	COL4A4	Collagen alpha-4(IV) chain	45	1690	164.038	100	100	71.4286	100	313.555	612.871	323.316	459.295	0.969808	0.9375	1.33437	0.3125	1.95459	0.013986	1.42057	0.352449	Type IV collagen is the major structural component of glomerular basement membranes (GBM), forming a 'chicken-wire' meshwork together with laminins, proteoglycans and entactin/nidogen.	Secreted	Secreted to extracellular matrix	core matrisome (collagens)								317.822	0	338.905	147.163	493.937	448.702	0	726.712	463.316	416.458	509.377	351.648	463.176	380.237	866.154	185.176
Q8NFW1	COMA1_HUMAN	COL22A1	Collagen alpha-1(XXII) chain	44	1626	161.145	100	100	85.7143	100	3711.8	3618.18	1273.31	3652.71	2.91508	0.046875	0.990545	0.84375	0.974777	0.945221	2.86868	0.00815851	Acts as a cell adhesion ligand for skin epithelial cells and fibroblasts.	Secreted	Secreted to extracellular matrix	core matrisome (collagens)								415.155	2027.33	0	164.378	2044.74	2058.56	1515.02	1002.13	3279.04	674.479	3934.99	4670.43	3049.25	1687.37	4447.34	4126.88
P0C0L5	CO4B_HUMAN	C4B	Complement C4-B	43	1744	192.751	100	100	71.4286	100	567.561	580.361	130.193	142.774	4.35937	0.046875	4.06491	0.03125	1.02255	0.835664	1.09663	0.431401	Non-enzymatic component of the C3 and C5 convertases and thus essential for the propagation of the classical complement pathway. Covalently binds to immunoglobulins and immune complexes and enhances the solubilization of immune aggregates and the clearance of IC through CR1 on erythrocytes. C4A isotype is responsible for effective binding to form amide bonds with immune aggregates or protein anti…	Secreted	Secreted to blood		Yes			Yes		Yes		85.6017	0	116.361	214.501	37.0119	50.0925	0	373.146	168.143	168.102	171.398	170.784	72.3213	106.929	125.819	209.39
P12107	COBA1_HUMAN	COL11A1	Collagen alpha-1(XI) chain	41	1806	181.065	100	100	85.7143	100	400.318	479.887	404.514	920.07	0.989627	0.9375	0.521577	0.03125	1.19876	0.445221	2.27451	0.034965	May play an important role in fibrillogenesis by controlling lateral growth of collagen II fibrils.	Secreted	Secreted to extracellular matrix	core matrisome (collagens)								123.437	0	131.05	145.448	103.186	21.5709	539.649	76.9847	1050.52	909.953	1063.61	1155.27	929.843	452.545	1164.04	755.108
P29400	CO4A5_HUMAN	COL4A5	Collagen alpha-5(IV) chain	40	1685	161.044	100	100	71.4286	100	347.263	364.469	483.883	1007.05	0.71766	0.296875	0.361916	0.0625	1.04954	0.445221	2.08119	0.0999454	Type IV collagen is the major structural component of glomerular basement membranes (GBM), forming a 'chicken-wire' meshwork together with laminins, proteoglycans and entactin/nidogen.	Secreted	Secreted to extracellular matrix	core matrisome (collagens)								0	521.666	51.7625	18.8155	125.05	53.9007	0	373.51	1052.96	1387.28	597.452	1909.76	698.689	801.106	852.009	1183.3
P11277	SPTB1_HUMAN	SPTB	Spectrin beta chain, erythrocytic	40	2137	246.468	85.7143	100	71.4286	100	1171.39	3219.65	5547.45	1558.4	0.211159	0.6875	2.06599	0.6875	2.74857	0.234266	0.280922	0.616591	Spectrin is the major constituent of the cytoskeletal network underlying the erythrocyte plasma membrane. It associates with band 4.1 and actin to form the cytoskeletal superstructure of the erythrocyte plasma membrane.	Intracellular			Yes					Yes		164.952	0	45.9392	79.4685	43.8306	0	0	33500.7	5010.59	110.054	6501.39	2224.66	115.002	418.356	72.8185	18.1903
Q9UKX2	MYH2_HUMAN	MYH2	Myosin-2	39	1941	223.044	100	100	85.7143	100	668.806	813.894	543.374	667.073	1.23084	0.578125	1.2201	0.6875	1.21694	0.945221	1.22765	0.294872	Muscle contraction. Required for cytoskeleton organization (By similarity). {ECO:0000250}.	Intracellular			Yes		Yes			Yes		959.309	270.723	553.649	528.708	1122.13	651.922	0	1062.88	478.219	478.841	516.097	618.043	898.993	677.708	701.801	589.799
P25940	CO5A3_HUMAN	COL5A3	Collagen alpha-3(V) chain	35	1745	172.121	100	100	71.4286	100	213.505	362.648	113.759	264.405	1.87681	0.109375	1.37156	0.3125	1.69854	0.137529	2.32425	0.0380533	Type V collagen is a member of group I collagen (fibrillar forming collagen). It is a minor connective tissue component of nearly ubiquitous distribution. Type V collagen binds to DNA, heparan sulfate, thrombospondin, heparin, and insulin.	Secreted	Secreted to extracellular matrix	core matrisome (collagens)								0	0	50.9231	3.4979	45.5415	60.7182	101.07	28.7441	129.161	486.418	284.191	177.895	230.546	244.846	422.913	226.04
P20908	CO5A1_HUMAN	COL5A1	Collagen alpha-1(V) chain	34	1838	183.56	100	100	100	100	735.272	1084.91	1275.41	1572.68	0.5765	0.15625	0.689849	0.0625	1.47552	0.180653	1.23308	0.234266	Type V collagen is a member of group I collagen (fibrillar forming collagen). It is a minor connective tissue component of nearly ubiquitous distribution. Type V collagen binds to DNA, heparan sulfate, thrombospondin, heparin, and insulin.	Secreted	Secreted to extracellular matrix	core matrisome (collagens)	Yes	Yes	Yes					1450.06	657.646	112.584	1657.52	360.483	470.326	3144.39	955.252	1444.92	1162.99	1674.66	1214.4	1306.87	1351.1	1539.96	2349.1
P02751	FINC_HUMAN	FN1	Fibronectin	34	2477	272.32	100	100	85.7143	100	261.398	187.837	72.5538	150.348	3.60282	0.015625	1.24935	0.5625	0.718584	0.234266	2.07222	0.180653	Fibronectins bind cell surfaces and various compounds including collagen, fibrin, heparin, DNA, and actin (PubMed:3024962, PubMed:3900070, PubMed:3593230, PubMed:7989369). Fibronectins are involved in cell adhesion, cell motility, opsonization, wound healing, and maintenance of cell shape (PubMed:3024962, PubMed:3900070, PubMed:3593230, PubMed:7989369). Involved in osteoblast compaction through t…	Secreted	Secreted to blood	core matrisome (ECM glycoproteins)	Yes	Yes		Yes				30.3216	8.49253	33.2959	158.274	173.762	113.607	0	273.587	107.781	54.3988	236.878	58.119	263.83	154.973	163.86	24.4254
P16157	ANK1_HUMAN	ANK1	Ankyrin-1	33	1881	206.265	100	100	57.1429	100	400.189	833.576	335.675	727.698	1.19219	0.9375	1.1455	1	2.08295	0.101399	2.16786	0.0372599	Attaches integral membrane proteins to cytoskeletal elements; binds to the erythrocyte membrane protein band 4.2, to Na-K ATPase, to the lymphocyte membrane protein GP85, and to the cytoskeletal proteins fodrin, tubulin, vimentin and desmin. Erythrocyte ankyrins also link spectrin (beta chain) to the cytoplasmic domain of the erythrocytes anion exchange protein; they retain most or all of these b…	Intracellular			Yes					Yes		172.933	0	0	40.2898	200.03	10.4126	0	1196.63	510.035	470.121	891.621	1035.11	557.095	599.016	734.521	548.822
P21333	FLNA_HUMAN	FLNA	Filamin-A	33	2647	280.739	100	100	71.4286	100	226.721	298.714	76.3338	232.864	2.97013	0.03125	1.28278	0.3125	1.31754	0.365967	3.0506	0.616591	Promotes orthogonal branching of actin filaments and links actin filaments to membrane glycoproteins. Anchors various transmembrane proteins to the actin cytoskeleton and serves as a scaffold for a wide range of cytoplasmic signaling proteins. Interaction with FLNB may allow neuroblast migration from the ventricular zone into the cortical plate. Tethers cell surface-localized furin, modulates its…	Intracellular			Yes		Yes	Yes		Yes		130.868	0	46.7611	224.574	384.134	178.932	0	10.2842	71.5001	274.923	129.497	1027.35	24.8081	3.23299	208.084	4.21705
Q17RW2	COOA1_HUMAN	COL24A1	Collagen alpha-1(XXIV) chain	32	1714	175.496	100	100	100	100	6165.53	6751.05	6632.97	4151.97	0.929528	0.9375	1.62599	0.15625	1.09497	0.730769	0.62596	0.445221	May participate in regulating type I collagen fibrillogenesis at specific anatomical locations during fetal development. {ECO:0000269|PubMed:12874293}.	Secreted	Secreted to extracellular matrix	core matrisome (collagens)								1277.25	10371.5	15329.1	1665.36	11849	11749.3	7452.44	2614.54	4184.72	5201.25	4518.51	5151.1	5902.64	4090.76	3515.1	1733.72
P08572	CO4A2_HUMAN	COL4A2	Collagen alpha-2(IV) chain	31	1712	167.553	85.7143	100	57.1429	100	423.961	587.309	631.052	1112.69	0.671832	0.799143	0.527826	0.21875	1.38529	0.628205	1.76324	0.131475	Type IV collagen is the major structural component of glomerular basement membranes (GBM), forming a 'chicken-wire' meshwork together with laminins, proteoglycans and entactin/nidogen.; Canstatin, a cleavage product corresponding to the collagen alpha 2(IV) NC1 domain, possesses both anti-angiogenic and anti-tumor cell activity. It inhibits proliferation and migration of endothelial cells, reduce…	Secreted	Secreted to extracellular matrix	core matrisome (collagens)	Yes		Yes					0	0	0	237.765	0	564.573	232.07	24.5017	2817.53	1343.26	1072.94	1772.35	910.131	443.406	1726.62	750.725
Q14993	COJA1_HUMAN	COL19A1	Collagen alpha-1(XIX) chain	31	1142	115.221	100	100	71.4286	100	1114.74	818.806	195.302	902.274	5.70778	0.21875	0.907492	0.84375	0.734526	0.835664	4.61989	0.352449	May act as a cross-bridge between fibrils and other extracellular matrix molecules. Involved in skeletal myogenesis in the developing esophagus. May play a role in organization of the pericellular matrix or the sphinteric smooth muscle. {ECO:0000269|PubMed:12788917}.	Secreted	Secreted to extracellular matrix	core matrisome (collagens)								120.469	0	509.231	20.6444	520.834	50.5985	0	21.6774	363.706	352.032	372.326	313.593	140.889	107.094	231.63	4248.11
Q8IZC6	CORA1_HUMAN	COL27A1	Collagen alpha-1(XXVII) chain	31	1860	186.892	100	100	85.7143	100	685.984	1110.34	650.468	637.013	1.0546	0.8125	1.74304	0.4375	1.61861	0.628205	0.979315	0.628205	Plays a role during the calcification of cartilage and the transition of cartilage to bone. {ECO:0000269|PubMed:17693149}.	Secreted	Secreted to extracellular matrix	core matrisome (collagens)								99.7284	627.978	493.493	751.087	389.996	197.867	306.485	0	696.286	2329.31	1023.2	1137.25	416.041	164.366	793.343	287.885
P35609	ACTN2_HUMAN	ACTN2	Alpha-actinin-2	31	894	103.854	100	100	100	100	1018.25	995.151	962.866	653.187	1.05752	0.8125	1.52353	0.03125	0.977317	0.628205	0.678378	0.234266	F-actin cross-linking protein which is thought to anchor actin to a variety of intracellular structures. This is a bundling protein.	Intracellular				Yes				Yes		317.355	803.638	1006.22	870.176	656.704	847.924	1444.3	513.176	746.643	1908.73	742.261	714.174	537.464	680.455	645.662	599.106
P02671	FIBA_HUMAN	FGA	Fibrinogen alpha chain	29	866	94.973	100	100	100	100	1190.19	1046.5	1716.15	1621.09	0.69352	0.296875	0.645555	0.15625	0.879278	0.5338	0.944608	0.835664	Cleaved by the protease thrombin to yield monomers which, together with fibrinogen beta (FGB) and fibrinogen gamma (FGG), polymerize to form an insoluble fibrin matrix. Fibrin has a major function in hemostasis as one of the primary components of blood clots. In addition, functions during the early stages of wound repair to stabilize the lesion and guide cell migration during re-epithelialization…	Secreted	Secreted to blood	core matrisome (ECM glycoproteins)	Yes	Yes	Yes	Yes	Yes	Yes		1013.17	2301.76	812.532	674.797	2302.99	1351.3	2455.8	2668.13	1752.01	1009.66	2964.57	1654.85	1420.18	1682.28	1524.87	479.812
Q14315	FLNC_HUMAN	FLNC	Filamin-C	29	2725	291.022	85.7143	100	71.4286	100	77.0783	35.8087	18.1191	13.8685	4.25399	0.107058	2.58201	0.15625	0.464575	0.445221	0.765412	0.720617	Muscle-specific filamin, which plays a central role in muscle cells, probably by functioning as a large actin-cross-linking protein. May be involved in reorganizing the actin cytoskeleton in response to signaling events, and may also display structural functions at the Z lines in muscle cells. Critical for normal myogenesis and for maintaining the structural integrity of the muscle fibers.	Intracellular			Yes		Yes			Yes		14.9563	0	87.4367	148.146	0	7.48325	0	2.95497	10.3374	11.148	23.3929	30.5486	8.73902	10.934	7.56815	2.02853
P02675	FIBB_HUMAN	FGB	Fibrinogen beta chain	28	491	55.928	100	100	85.7143	100	2746.04	1780.6	2304.23	3262.02	1.19174	0.6875	0.545859	0.0625	0.648425	0.137529	1.41567	0.445221	Cleaved by the protease thrombin to yield monomers which, together with fibrinogen alpha (FGA) and fibrinogen gamma (FGG), polymerize to form an insoluble fibrin matrix. Fibrin has a major function in hemostasis as one of the primary components of blood clots. In addition, functions during the early stages of wound repair to stabilize the lesion and guide cell migration during re-epithelializatio…	Secreted	Secreted to blood	core matrisome (ECM glycoproteins)	Yes	Yes	Yes	Yes		Yes		2099.26	3614.58	1012.45	553.605	5477.31	2407.82	0	4842.06	3161.3	1399.93	6223.41	3562.2	2118.75	2699.06	4297.23	671.478
Q9Y490	TLN1_HUMAN	TLN1	Talin-1	28	2541	269.767	100	100	71.4286	100	441.699	575.15	156.879	318.425	2.81554	0.078125	1.80624	0.5625	1.30213	0.628205	2.02974	0.224001	Probably involved in connections of major cytoskeletal structures to the plasma membrane. High molecular weight cytoskeletal protein concentrated at regions of cell-substratum contact and, in lymphocytes, at cell-cell contacts (By similarity). {ECO:0000250}.	Intracellular			Yes	Yes	Yes	Yes		Yes		363.392	0	203.518	160.057	130.407	225.573	0	43.4882	247.374	240.383	240.598	657.042	66.1658	311.924	591.749	43.0694
Q07092	COGA1_HUMAN	COL16A1	Collagen alpha-1(XVI) chain	27	1604	157.751	100	100	85.7143	100	213.613	242.537	365.525	376.633	0.5844	0.46875	0.643962	0.09375	1.13541	0.730769	1.03039	0.365967	Involved in mediating cell attachment and inducing integrin-mediated cellular reactions, such as cell spreading and alterations in cell morphology. {ECO:0000269|PubMed:16754661}.	Secreted	Secreted to extracellular matrix	core matrisome (collagens)								753.484	280.612	71.873	282.164	52.6118	97.6551	0	62.6644	1109.35	280.686	297.01	383.245	249.672	307.368	378.769	643.735
P01009	A1AT_HUMAN	SERPINA1	Alpha-1-antitrypsin	27	418	46.737	100	100	85.7143	100	3092.83	3936	1241.14	1239.48	2.49193	0.046875	3.17552	0.03125	1.27262	0.365967	0.998667	0.365967	Inhibitor of serine proteases. Its primary target is elastase, but it also has a moderate affinity for plasmin and thrombin. Irreversibly inhibits trypsin, chymotrypsin and plasminogen activator. The aberrant form inhibits insulin-induced NO synthesis in platelets, decreases coagulation time and has proteolytic activity against insulin and plasmin.; [Short peptide from AAT]: reversible chymotryps…	Secreted	Secreted to blood	matrisome associated (ECM regulators)	Yes	Yes	Yes	Yes	Yes	Yes		498.548	312.753	1002.16	1245.53	496.931	524.493	0	874.774	681.638	5318.09	1479.7	2310.55	547.729	1485.43	1378.72	234.775
Q5TAT6	CODA1_HUMAN	COL13A1	Collagen alpha-1(XIII) chain	27	717	69.95	100	100	71.4286	100	175.785	132.315	77.9157	64.8077	2.25609	0.046875	2.04165	0.03125	0.752708	0.445221	0.831767	0.720617	Involved in cell-matrix and cell-cell adhesion interactions that are required for normal development. May participate in the linkage between muscle fiber and basement membrane. May play a role in endochondral ossification of bone and branching morphogenesis of lung. Binds heparin. At neuromuscular junctions, may play a role in acetylcholine receptor clustering (PubMed:26626625). {ECO:0000250|UniP…	Membrane		core matrisome (collagens)								11.6846	0	239.926	22.5649	178.14	215.31	0	38.0161	88.1848	167.598	110.526	86.5037	49.0095	37.1324	52.3186	53.3559
P02647	APOA1_HUMAN	APOA1	Apolipoprotein A-I	26	267	30.778	100	100	100	100	1686.24	1677.63	663.689	848.069	2.54071	0.046875	1.97818	0.03125	0.994893	0.835664	1.27781	0.365967	Participates in the reverse transport of cholesterol from tissues to the liver for excretion by promoting cholesterol efflux from tissues and by acting as a cofactor for the lecithin cholesterol acyltransferase (LCAT). As part of the SPAP complex, activates spermatozoa motility. {ECO:0000269|PubMed:1909888}.	Secreted	Secreted to blood		Yes	Yes	Yes	Yes	Yes	Yes		353.811	462.083	1127.93	770.589	649.86	764.703	314.166	804.877	922.718	660.237	1573.31	1160.73	483.877	670.744	812.518	387.239
P02679	FIBG_HUMAN	FGG	Fibrinogen gamma chain	26	453	51.512	100	100	100	100	1842.04	1588.86	2526.6	3223.76	0.729061	0.21875	0.49286	0.03125	0.862555	0.445221	1.27593	0.445221	Together with fibrinogen alpha (FGA) and fibrinogen beta (FGB), polymerizes to form an insoluble fibrin matrix. Has a major function in hemostasis as one of the primary components of blood clots. In addition, functions during the early stages of wound repair to stabilize the lesion and guide cell migration during re-epithelialization. Was originally thought to be essential for platelet aggregatio…	Secreted	Secreted to blood	core matrisome (ECM glycoproteins)	Yes	Yes	Yes	Yes	Yes	Yes		2171.59	2668.78	379.196	889.014	1750.83	2160.1	2758.81	3265.1	4151.78	2290.95	6450.41	2995.45	3252.21	2515.09	3329.18	800.233
P04040	CATA_HUMAN	CAT	Catalase	25	527	59.756	100	100	85.7143	100	909.113	891.909	546.535	449.607	1.66341	0.078125	1.98376	0.03125	0.981077	0.945221	0.82265	0.365967	Occurs in almost all aerobically respiring organisms and serves to protect cells from the toxic effects of hydrogen peroxide. Promotes growth of cells including T-cells, B-cells, myeloid leukemia cells, melanoma cells, mastocytoma cells and normal and transformed fibroblast cells. {ECO:0000269|PubMed:7882369}.	Intracellular			Yes	Yes	Yes	Yes		Yes		874.829	143.186	803.613	598.666	584.366	555.784	0	564.547	703.051	736.518	612.017	674.312	527.81	419.911	255.535	208.055
P35908	K22E_HUMAN	KRT2	Keratin, type II cytoskeletal 2 epidermal	25	639	65.433	100	100	85.7143	100	126.32	100.97	1079.71	1084.65	0.116995	0.03125	0.0930905	0.03125	0.799319	0.730769	1.00457	0.730769	Probably contributes to terminal cornification (PubMed:1380918). Associated with keratinocyte activation, proliferation and keratinization (PubMed:12598329). Plays a role in the establishment of the epidermal barrier on plantar skin (By similarity). {ECO:0000250|UniProtKB:Q3TTY5, ECO:0000269|PubMed:12598329, ECO:0000269|PubMed:1380918}.	Intracellular			Yes		Yes			Yes		1945.96	3450.79	242.06	79.1485	135.165	100.185	0	650.555	502.193	766.424	2256.11	1162.71	1800.82	832.695	300.213	155.333
P68871	HBB_HUMAN	HBB	Hemoglobin subunit beta	25	147	15.998	100	100	100	100	154876	144721	163403	87551	0.947816	0.9375	1.65299	0.03125	0.934429	0.628205	0.535797	0.0011655	Involved in oxygen transport from the lung to the various peripheral tissues. {ECO:0000269|PubMed:28066926}.; LVV-hemorphin-7 potentiates the activity of bradykinin, causing a decrease in blood pressure.; [Spinorphin]: functions as an endogenous inhibitor of enkephalin-degrading enzymes such as DPP3, and as a selective antagonist of the P2RX3 receptor which is involved in pain signaling, these pr…	Intracellular			Yes		Yes	Yes		Yes		155379	167676	215090	169595	190197	193434	184053	214054	107067	100505	91945	96278.3	92885	96723.7	75822.8	71651.1
P69905	HBA_HUMAN	HBA1	Hemoglobin subunit alpha	25	142	15.258	100	100	100	100	54101	47291.1	48580.9	19208.4	1.11363	0.578125	2.462	0.03125	0.874126	0.5338	0.39539	0.101399	Involved in oxygen transport from the lung to the various peripheral tissues.	Intracellular			Yes		Yes	Yes		Yes		106926	32172	95986.8	28462	41533.3	72317.1	9750.74	43928.9	35002.8	16298.7	14606.3	22987	30341.2	23195.9	11130	12990
Q14031	CO4A6_HUMAN	COL4A6	Collagen alpha-6(IV) chain	24	1691	163.807	100	100	100	100	1880	1688.34	2833.78	3339.13	0.663425	0.03125	0.505624	0.0625	0.898055	0.945221	1.17833	0.628205	Type IV collagen is the major structural component of glomerular basement membranes (GBM), forming a 'chicken-wire' meshwork together with laminins, proteoglycans and entactin/nidogen.	Secreted	Secreted to extracellular matrix	core matrisome (collagens)								4907.55	3478.6	3433.08	3136.36	3193.14	3663.62	1137.82	1304.87	2946.94	2627.58	3212.82	2289.42	2227.37	3035.68	4963.09	4306.38
P00738	HPT_HUMAN	HP	Haptoglobin	24	406	45.205	100	100	85.7143	100	951.799	1385.04	489.071	593.651	1.94613	0.296875	2.3331	0.03125	1.45519	0.445221	1.21383	0.730769	As a result of hemolysis, hemoglobin is found to accumulate in the kidney and is secreted in the urine. Haptoglobin captures, and combines with free plasma hemoglobin to allow hepatic recycling of heme iron and to prevent kidney damage. Haptoglobin also acts as an antioxidant, has antibacterial activity, and plays a role in modulating many aspects of the acute phase response. Hemoglobin/haptoglob…	Secreted	Secreted to blood		Yes		Yes	Yes	Yes	Yes		1268.02	34.8602	645.877	169.294	269.274	342.925	0	717.358	294.865	462.522	547.392	1278.37	405.974	273.657	956.865	99.6525
P13645	K1C10_HUMAN	KRT10	Keratin, type I cytoskeletal 10	24	584	58.827	100	100	85.7143	100	177.665	158.535	1185.25	1223.17	0.149897	0.03125	0.12961	0.0625	0.892328	0.835664	1.03199	0.835664	Plays a role in the establishment of the epidermal barrier on plantar skin. {ECO:0000250|UniProtKB:P02535}.; (Microbial infection) Acts as a mediator of S.aureus adherence to desquamated nasal epithelial cells via clfB, and hence may play a role in nasal colonization. {ECO:0000269|PubMed:15385531}.; (Microbial infection) Binds S.pneumoniae PsrP, mediating adherence of the bacteria to lung cell li…	Secreted	Secreted in other tissues		Yes		Yes			Yes		4042.3	1762.29	211.247	60.173	224.034	97.5486	0	1204.35	433.953	642.598	2417.19	393.354	2433.98	1055.18	420.065	619.251
P02730	B3AT_HUMAN	SLC4A1	Band 3 anion transport protein	24	911	101.792	100	100	100	100	1195.29	1002.84	665.635	731.844	1.79572	0.078125	1.3703	0.3125	0.838994	0.445221	1.09947	0.835664	Functions both as a transporter that mediates electroneutral anion exchange across the cell membrane and as a structural protein. Major integral membrane glycoprotein of the erythrocyte membrane; required for normal flexibility and stability of the erythrocyte membrane and for normal erythrocyte shape via the interactions of its cytoplasmic domain with cytoskeletal proteins, glycolytic enzymes, a…	Membrane			Yes		Yes			Yes		647.563	193.956	883.391	475.028	1656.08	1510.5	517.164	867.203	743.926	806.243	750.646	828.096	971.35	748.617	513.902	578.451
P08670	VIME_HUMAN	VIM	Vimentin	24	466	53.652	100	100	85.7143	100	1191.67	253.498	1470.35	98.5746	0.810464	0.9375	2.57164	0.03125	0.212725	0.294872	0.0670414	0.0512821	Vimentins are class-III intermediate filaments found in various non-epithelial cells, especially mesenchymal cells. Vimentin is attached to the nucleus, endoplasmic reticulum, and mitochondria, either laterally or terminally. {ECO:0000269|PubMed:21746880}.; Involved with LARP6 in the stabilization of type I collagen mRNAs for CO1A1 and CO1A2. {ECO:0000269|PubMed:21746880}.	Intracellular			Yes	Yes	Yes	Yes		Yes		719.774	7441.78	1488.59	2094.71	4536.74	126.47	0	218.956	136.582	286.786	202.068	102.639	116.208	70.3381	52.6766	47.5186
Q00872	MYPC1_HUMAN	MYBPC1	Myosin-binding protein C, slow-type	24	1141	128.294	100	100	85.7143	100	269.908	259.265	326.722	116.834	0.82611	0.8125	2.21909	0.09375	0.96057	0.945221	0.357595	0.445221	Thick filament-associated protein located in the crossbridge region of vertebrate striated muscle a bands. Slow skeletal protein that binds to both myosin and actin (PubMed:31264822, PubMed:31025394). In vitro, binds to native thin filaments and modifies the activity of actin-activated myosin ATPase. May modulate muscle contraction or may play a more structural role. {ECO:0000269|PubMed:31025394,…	Intracellular										95.9309	850.489	633.042	75.7877	21.2359	477.224	0	332.784	42.6747	332.13	136.009	30.6656	141.452	46.6556	134.239	211.983
Q96Q06	PLIN4_HUMAN	PLIN4	Perilipin-4	24	1357	134.431	100	100	85.7143	100	370.017	114.646	532.938	35.8624	0.694297	0.8125	3.19684	0.09375	0.309841	0.365967	0.067292	0.137529	May play a role in triacylglycerol packaging into adipocytes. May function as a coat protein involved in the biogenesis of lipid droplets (By similarity). {ECO:0000250}.	Intracellular										1963.02	233.637	1360.52	1.82211	1285.73	780.282	0	69.6188	37.4229	66.3519	91.6675	20.1467	22.9678	16.1713	40.2167	24.0046
P02788	TRFL_HUMAN	LTF	Lactotransferrin	22	710	78.182	100	100	71.4286	100	178.679	103.852	93.3182	103.998	1.91473	0.296875	0.998596	0.6875	0.581219	0.180653	1.11444	0.720617	Transferrins are iron binding transport proteins which can bind two Fe(3+) ions in association with the binding of an anion, usually bicarbonate. {ECO:0000269|PubMed:22900286}.; [Lactotransferrin]: Major iron-binding and multifunctional protein found in exocrine fluids such as breast milk and mucosal secretions (PubMed:14573629, PubMed:1599934, PubMed:6802759, PubMed:3169987, PubMed:11179314, Pub…	Secreted	Secreted to blood		Yes		Yes	Yes		Yes		279.333	0	150.496	24.0966	249.623	255.709	0	44.2312	103.668	75.4997	211.565	128.106	67.4506	62.2029	88.8123	65.8497
P08603	CFAH_HUMAN	CFH	Complement factor H	22	1231	139.096	100	100	71.4286	100	138.925	98.1313	149.326	40.0496	0.93035	0.578125	2.45024	0.15625	0.706361	0.445221	0.268203	0.431401	Glycoprotein that plays an essential role in maintaining a well-balanced immune response by modulating complement activation. Acts as a soluble inhibitor of complement, where its binding to self markers such as glycan structures prevents complement activation and amplification on cell surfaces (PubMed:21285368, PubMed:25402769). Accelerates the decay of the complement alternative pathway (AP) C3 …	Secreted	Secreted to blood		Yes	Yes	Yes	Yes	Yes			591.36	0	97.6843	224.254	115.489	92.9414	0	194.154	75.8503	86.2325	31.79	98.799	12.2395	56.2166	35.666	5.58673
P00450	CERU_HUMAN	CP	Ceruloplasmin	21	1065	122.205	100	100	85.7143	100	234.649	224.491	464.394	681.355	0.505279	0.578125	0.329478	0.21875	0.956713	0.835664	1.46719	0.5338	Ceruloplasmin is a blue, copper-binding (6-7 atoms per molecule) glycoprotein. It has ferroxidase activity oxidizing Fe(2+) to Fe(3+) without releasing radical oxygen species. It is involved in iron transport across the cell membrane. Provides Cu(2+) ions for the ascorbate-mediated deaminase degradation of the heparan sulfate chains of GPC1. May also play a role in fetal lung development or pulmo…	Secreted	Secreted to blood		Yes	Yes	Yes	Yes	Yes			77.0018	0	81.8408	173.546	70.9542	130.438	243.721	1516.78	887.843	443.571	1269.98	85.4145	33.3091	919.479	1339.15	440.798
P04264	K2C1_HUMAN	KRT1	Keratin, type II cytoskeletal 1	21	644	66.039	100	100	100	100	4662.82	2663.98	5921.46	5593.91	0.787444	0.375	0.476229	0.5625	0.571325	0.628205	0.944684	0.101399	May regulate the activity of kinases such as PKC and SRC via binding to integrin beta-1 (ITB1) and the receptor of activated protein C kinase 1 (RACK1). In complex with C1QBP is a high affinity receptor for kininogen-1/HMWK. {ECO:0000269|PubMed:17956333, ECO:0000269|PubMed:21544310}.	Intracellular			Yes		Yes			Yes		17518.4	4896.49	3873.06	22021.7	2082.4	1057.3	4044.04	4952.88	3227.84	2937.47	3617.53	19978.8	2507.65	2448.01	2345.91	2665.53
A6NMZ7	CO6A6_HUMAN	COL6A6	Collagen alpha-6(VI) chain	20	2263	247.173	100	100	71.4286	100	224.764	179.964	191.225	131.783	1.17539	0.296875	1.36561	0.15625	0.800681	0.835664	0.689151	0.0380533	Collagen VI acts as a cell-binding protein. {ECO:0000250}.	Secreted	Secreted to extracellular matrix	core matrisome (collagens)								32.0159	0	28.959	61.7733	58.7511	51.1844	0	51.5471	70.1861	1155.87	148.966	152.219	87.4809	81.9919	206.244	113.796
P12110	CO6A2_HUMAN	COL6A2	Collagen alpha-2(VI) chain	20	1019	108.579	100	100	100	100	203.626	220.009	103.039	190.015	1.9762	0.15625	1.15785	0.84375	1.08046	0.945221	1.84411	0.137529	Collagen VI acts as a cell-binding protein.	Secreted	Secreted to extracellular matrix	core matrisome (collagens)				Yes				62.5128	37.0853	34.3801	229.878	151.017	143.46	72.4547	76.6461	210.852	227.342	208.693	193.294	156.219	252.138	189.717	140.029
P20849	CO9A1_HUMAN	COL9A1	Collagen alpha-1(IX) chain	20	921	91.869	100	100	42.8571	100	401.255	266.91	113.69	151.663	3.52939	0.21875	1.75988	0.3125	0.665188	0.5338	1.33401	0.277277	Structural component of hyaline cartilage and vitreous of the eye.	Secreted	Secreted to extracellular matrix	core matrisome (collagens)								0	0	91.8435	560.852	331.623	25.3525	0	0	566.777	137.207	444.314	231.945	18.8379	40.3277	134.645	39.9111
Q05707	COEA1_HUMAN	COL14A1	Collagen alpha-1(XIV) chain	20	1796	193.515	57.1429	100	57.1429	100	370.111	741.345	190.911	285.652	1.93866	0.212317	2.59527	0.03125	2.00303	0.0985429	1.49626	0.222081	Plays an adhesive role by integrating collagen bundles. It is probably associated with the surface of interstitial collagen fibrils via COL1. The COL2 domain may then serve as a rigid arm which sticks out from the fibril and protrudes the large N-terminal globular domain into the extracellular space, where it might interact with other matrix molecules or cell surface receptors (By similarity). {E…	Secreted	Secreted to extracellular matrix	core matrisome (collagens)								0	0	0	0	0	0	95.0933	11.761	416.018	813.506	628.801	369.815	182.571	167.928	308.056	56.7412
P00915	CAH1_HUMAN	CA1	Carbonic anhydrase 1	19	261	28.87	100	100	100	100	5678.07	4021.49	3192.65	1994.63	1.77849	0.21875	2.01616	0.03125	0.708249	0.365967	0.624758	0.0512821	Reversible hydration of carbon dioxide. Can hydrates cyanamide to urea. {ECO:0000269|PubMed:10550681}.	Intracellular			Yes		Yes	Yes		Yes		3393.8	4022.52	4287.23	2860.23	2013.46	2435.7	1081.62	4073.12	2213.32	3276.92	2151.97	2750.62	2307.97	1831.35	1902.59	1023.29
P05164	PERM_HUMAN	MPO	Myeloperoxidase	19	745	83.869	100	100	100	100	514.986	206.385	253.729	72.9718	2.02967	0.015625	2.82829	0.03125	0.400759	0.0512821	0.287598	0.004662	Part of the host defense system of polymorphonuclear leukocytes. It is responsible for microbicidal activity against a wide range of organisms. In the stimulated PMN, MPO catalyzes the production of hypohalous acids, primarily hypochlorous acid in physiologic situations, and other toxic intermediates that greatly enhance PMN microbicidal activity. {ECO:0000269|PubMed:9922160}.	Intracellular			Yes	Yes	Yes		Yes			181.509	411.276	534.658	216.184	722.928	891.625	220.169	131.482	185.232	111.777	137.9	93.4021	103.394	58.1025	2.93239	42.1
P20929	NEBU_HUMAN	NEB	Nebulin	19	6669	772.914	100	100	85.7143	100	93.2907	131.997	112.197	79.2006	0.831493	0.9375	1.66661	0.15625	1.4149	0.294872	0.705909	0.730769	This giant muscle protein may be involved in maintaining the structural integrity of sarcomeres and the membrane system associated with the myofibrils. Binds and stabilize F-actin.	Intracellular										162.65	457.385	42.9139	6.83576	141.229	98.4647	0	3.17713	40.4342	78.8159	51.738	175.267	30.5968	97.8729	18.7719	100.957
P35579	MYH9_HUMAN	MYH9	Myosin-9	19	1960	226.532	71.4286	100	42.8571	100	58.0978	57.3854	14.8897	21.0234	3.90187	0.107058	2.7296	0.0625	0.987737	0.942978	1.41194	0.277277	Cellular myosin that appears to play a role in cytokinesis, cell shape, and specialized functions such as secretion and capping. Promotes also cell motility together with S100A4 (PubMed:16707441). During cell spreading, plays an important role in cytoskeleton reorganization, focal contacts formation (in the margins but not the central part of spreading cells), and lamellipodial retraction; this f…	Intracellular			Yes	Yes	Yes	Yes		Yes		59.4748	0	0	0	9.08314	0	0	0	18.1893	26.564	29.2526	7.88065	10.6319	12.9823	60.9039	4.48897
Q99715	COCA1_HUMAN	COL12A1	Collagen alpha-1(XII) chain	18	3063	333.147	100	100	100	100	282.342	137.805	159.356	151.347	1.77177	0.15625	0.910524	0.6875	0.488078	0.294872	0.949742	0.835664	Type XII collagen interacts with type I collagen-containing fibrils, the COL1 domain could be associated with the surface of the fibrils, and the COL2 and NC3 domains may be localized in the perifibrillar matrix. {ECO:0000250}.	Secreted	Secreted to extracellular matrix	core matrisome (collagens)								234.394	117.066	314.772	63.9452	494.163	761.64	137.37	63.9281	136.075	111.887	216.658	198.528	61.2883	113.987	203.981	113.64
P06732	KCRM_HUMAN	CKM	Creatine kinase M-type	18	381	43.101	85.7143	100	57.1429	100	334.466	352.361	83.0274	106.992	4.02838	0.107058	3.29333	0.0625	1.0535	0.365967	1.28864	0.131475	Reversibly catalyzes the transfer of phosphate between ATP and various phosphogens (e.g. creatine phosphate). Creatine kinase isoenzymes play a central role in energy transduction in tissues with large, fluctuating energy demands, such as skeletal muscle, heart, brain and spermatozoa.	Intracellular			Yes	Yes	Yes	Yes				27.7627	0	0	132.486	8.75605	0	0	197.064	29.4189	326.946	336.222	69.3761	36.0559	71.1655	34.1673	94.9673
P11217	PYGM_HUMAN	PYGM	Glycogen phosphorylase, muscle form	18	842	97.092	71.4286	100	85.7143	83.3333	89.1058	62.9472	45.1775	14.9591	1.97235	0.6875	4.20795	0.0625	0.706432	0.720617	0.331118	0.474443	Phosphorylase is an important allosteric enzyme in carbohydrate metabolism. Enzymes from different sources differ in their regulatory mechanisms and in their natural substrates. However, all known phosphorylases share catalytic and structural properties.	Intracellular			Yes		Yes	Yes				67.6541	88.3866	10.2826	35.8934	0	0	0	90.4048	5.90494	53.6094	10.9518	21.0543	10.8811	19.136	0	27.7313
P39060	COIA1_HUMAN	COL18A1	Collagen alpha-1(XVIII) chain	17	1754	178.188	57.1429	100	57.1429	100	17.6427	42.3994	16.0379	52.9984	1.10006	0.796253	0.800013	0.15625	2.40323	0.0985429	3.30457	0.0259771	Probably plays a major role in determining the retinal structure as well as in the closure of the neural tube. {ECO:0000269|PubMed:10942434}.; [Non-collagenous domain 1]: May regulate extracellular matrix-dependent motility and morphogenesis of endothelial and non-endothelial cells; the function requires homotrimerization and implicates MAPK signaling. {ECO:0000269|PubMed:11257123}.; [Endostatin]…	Secreted	Secreted to extracellular matrix	core matrisome (collagens)	Yes		Yes	Yes				0	0	26.4409	0	0	0	0	4.29072	65.1501	16.3836	118.033	27.9092	44.1332	28.3021	45.2578	54.3544
Q14050	CO9A3_HUMAN	COL9A3	Collagen alpha-3(IX) chain	17	684	63.616	85.7143	100	71.4286	100	125.902	220.762	125.504	178.765	1.00318	0.671497	1.23493	0.6875	1.75344	0.180653	1.42438	0.352449	Structural component of hyaline cartilage and vitreous of the eye.	Secreted	Secreted to extracellular matrix	core matrisome (collagens)								6.68361	0	0	146.317	27.0985	0	159.97	55.9512	227.679	428.241	202.634	290.551	68.314	149.783	219.309	142.001
Q2UY09	COSA1_HUMAN	COL28A1	Collagen alpha-1(XXVIII) chain	17	1125	116.657	100	100	57.1429	100	407.488	331.871	148.133	166.419	2.75083	0.015625	1.99419	0.4375	0.81443	1	1.12344	0.35045	May act as a cell-binding protein.	Secreted	Secreted to extracellular matrix	core matrisome (collagens)								35.2876	0	0	55.3033	9.51088	89.4262	0	55.0882	160.982	785.571	228.006	569.749	14.2074	7.21871	114.27	65.06
P00751	CFAB_HUMAN	CFB	Complement factor B	17	764	85.533	100	100	71.4286	83.3333	101.117	69.2629	28.0087	15.9628	3.61019	0.015625	4.33902	0.03125	0.684978	0.294872	0.569922	0.719504	Factor B which is part of the alternate pathway of the complement system is cleaved by factor D into 2 fragments: Ba and Bb. Bb, a serine protease, then combines with complement factor 3b to generate the C3 or C5 convertase. It has also been implicated in proliferation and differentiation of preactivated B-lymphocytes, rapid spreading of peripheral blood monocytes, stimulation of lymphocyte blast…	Secreted	Secreted to blood		Yes	Yes		Yes	Yes			18.9408	0	135.072	47.2102	197.263	146.736	0	7.13329	15.5579	19.357	17.2995	54.2634	11.5952	5.61228	7.0063	0
P02790	HEMO_HUMAN	HPX	Hemopexin	17	462	51.676	100	100	85.7143	100	441.752	499.442	594.415	318.757	0.743171	0.46875	1.56684	0.03125	1.13059	0.945221	0.536253	0.365967	Binds heme and transports it to the liver for breakdown and iron recovery, after which the free hemopexin returns to the circulation.	Secreted	Secreted to blood	matrisome associated (ECM-affiliated proteins)	Yes	Yes	Yes	Yes	Yes	Yes		629.335	392.857	411.897	620.362	197.389	99.8654	0	1890.28	490.541	346	497.1	487.295	356.291	327.323	151.212	93.3222
P02545	LMNA_HUMAN	LMNA	Prelamin-A/C	17	664	74.139	57.1429	100	28.5714	66.6667	35.5009	57.6413	8.91101	4.33638	3.98394	0.212317	13.2925	0.03125	1.62366	0.281317	0.486632	0.586746	Lamins are components of the nuclear lamina, a fibrous layer on the nucleoplasmic side of the inner nuclear membrane, which is thought to provide a framework for the nuclear envelope and may also interact with chromatin. Lamin A and C are present in equal amounts in the lamina of mammals. Recruited by DNA repair proteins XRCC4 and IFFO1 to the DNA double-strand breaks (DSBs) to prevent chromosome…	Intracellular			Yes		Yes	Yes				0	0	0	0	0	0	0	0	43.0624	19.3147	17.5307	2.26905	1.80353	0	4.41501	0
P07951	TPM2_HUMAN	TPM2	Tropomyosin beta chain	17	284	32.851	100	100	57.1429	66.6667	94.8998	35.0933	29.6666	5.83373	3.19888	0.015625	6.01559	0.03125	0.369793	0.445221	0.196643	0.825539	Binds to actin filaments in muscle and non-muscle cells. Plays a central role, in association with the troponin complex, in the calcium dependent regulation of vertebrate striated muscle contraction. Smooth muscle contraction is regulated by interaction with caldesmon. In non-muscle cells is implicated in stabilizing cytoskeleton actin filaments. The non-muscle isoform may have a role in agonist-…	Intracellular			Yes	Yes				Yes		0	0	119.264	30.5894	141.883	128.414	0	10.3211	1.42426	76.6571	25.8955	5.21548	1.08133	2.81009	0	0
P17661	DESM_HUMAN	DES	Desmin	17	470	53.536	71.4286	100	71.4286	100	175.981	227.947	41.1774	38.3295	4.27373	0.15625	5.94704	0.09375	1.29529	0.942978	0.930837	0.616591	Muscle-specific type III intermediate filament essential for proper muscular structure and function. Plays a crucial role in maintaining the structure of sarcomeres, inter-connecting the Z-disks and forming the myofibrils, linking them not only to the sarcolemmal cytoskeleton, but also to the nucleus and mitochondria, thus providing strength for the muscle fiber during activity (PubMed:25358400).…	Intracellular			Yes	Yes				Yes		33.1844	0	119.264	0	9.15863	0	0	113.571	4.87589	17.3465	52.7768	71.9544	17.1726	40.633	15.3102	32.1297
Q13228	SBP1_HUMAN	SELENBP1	Methanethiol oxidase	17	472	52.391	100	100	71.4286	100	127.216	70.6473	141.123	60.8856	0.90146	0.9375	1.16033	1	0.555332	0.180653	0.431437	0.942978	Catalyzes the oxidation of methanethiol, an organosulfur compound known to be produced in substantial amounts by gut bacteria (PubMed:29255262). Selenium-binding protein which may be involved in the sensing of reactive xenobiotics in the cytoplasm. May be involved in intra-Golgi protein transport (By similarity). {ECO:0000250|UniProtKB:Q8VIF7, ECO:0000269|PubMed:29255262}.	Intracellular			Yes		Yes			Yes		25.4959	0	630.349	59.2356	160.377	282.34	0	222.827	82.0952	27.0918	44.1495	19.106	63.4634	14.9816	121.723	101.89
P12109	CO6A1_HUMAN	COL6A1	Collagen alpha-1(VI) chain	16	1028	108.529	100	100	85.7143	100	206.018	95.2308	237.702	170.098	0.866705	0.46875	0.55986	0.15625	0.462246	0.5338	0.715591	0.835664	Collagen VI acts as a cell-binding protein.	Secreted	Secreted to extracellular matrix	core matrisome (collagens)	Yes		Yes	Yes				941.782	239.818	115.312	1018.02	50.1208	106.228	0	27.2108	152.907	186.888	262.201	193.108	73.5044	84.9977	310.276	96.4994
P00918	CAH2_HUMAN	CA2	Carbonic anhydrase 2	16	260	29.246	100	100	85.7143	100	1546.26	929.525	1118.97	247.779	1.38187	0.296875	3.75143	0.03125	0.601143	0.101399	0.221436	0.137529	Essential for bone resorption and osteoclast differentiation (By similarity). Reversible hydration of carbon dioxide. Can hydrate cyanamide to urea. Involved in the regulation of fluid secretion into the anterior chamber of the eye. Contributes to intracellular pH regulation in the duodenal upper villous epithelium during proton-coupled peptide absorption. Stimulates the chloride-bicarbonate exch…	Intracellular			Yes	Yes	Yes			Yes		516.695	5426.81	750.522	910.482	2008	2744.24	0	336.539	343.779	458.416	342.093	462.817	201.505	193.339	223.22	63.7017
P32119	PRDX2_HUMAN	PRDX2	Peroxiredoxin-2	16	198	21.892	100	100	85.7143	100	2928.72	3019.12	1504.49	1282.77	1.94666	0.15625	2.3536	0.03125	1.03087	0.835664	0.852628	0.628205	Thiol-specific peroxidase that catalyzes the reduction of hydrogen peroxide and organic hydroperoxides to water and alcohols, respectively. Plays a role in cell protection against oxidative stress by detoxifying peroxides and as sensor of hydrogen peroxide-mediated signaling events. Might participate in the signaling cascades of growth factors and tumor necrosis factor-alpha by regulating the int…	Intracellular			Yes	Yes	Yes	Yes		Yes		1186.81	970.028	2071.59	540.848	1020.68	1321.85	0	3133.26	1351.37	1818.37	1488.8	1769.55	1321.18	1288.48	1052.75	775.852
P54296	MYOM2_HUMAN	MYOM2	Myomesin-2	16	1465	164.896	100	100	85.7143	100	230.062	159.702	678.535	171.439	0.339057	0.578125	0.931537	0.5625	0.694167	0.5338	0.25266	0.835664	Major component of the vertebrate myofibrillar M band. Binds myosin, titin, and light meromyosin. This binding is dose dependent.	Intracellular										437.005	3467.47	545.325	192.27	432.267	535.545	0	12.8964	175.481	111.562	218.243	190.862	78.6656	150.148	288.546	102.167
P60709	ACTB_HUMAN	ACTB	Actin, cytoplasmic 1	16	375	41.737	100	100	85.7143	100	4989.7	4864.7	3279.31	2370.12	1.52157	0.296875	2.05251	0.03125	0.974949	1	0.722748	1	Actin is a highly conserved protein that polymerizes to produce filaments that form cross-linked networks in the cytoplasm of cells (PubMed:29581253). Actin exists in both monomeric (G-actin) and polymeric (F-actin) forms, both forms playing key functions, such as cell motility and contraction (PubMed:29581253). In addition to their role in the cytoplasmic cytoskeleton, G- and F-actin also locali…	Intracellular						Yes		Yes		1086.32	7345.36	405.287	860.299	1769.05	2102.98	0	6867.02	1583.31	5667.89	4767.27	3608.89	1453.76	1577.56	1618.12	1195.11
Q14055	CO9A2_HUMAN	COL9A2	Collagen alpha-2(IX) chain	15	689	65.131	71.4286	100	42.8571	100	40.8817	155.553	26.239	85.6409	1.55805	0.666955	1.81635	0.3125	3.80496	0.0534551	3.26387	0.0356864	Structural component of hyaline cartilage and vitreous of the eye.	Secreted	Secreted to extracellular matrix	core matrisome (collagens)								14.0216	0	0	17.9696	0	0	0	0	30.3629	139.289	108.578	57.5044	43.1027	45.5522	229.18	29.9273
P00747	PLMN_HUMAN	PLG	Plasminogen	15	810	90.569	71.4286	100	42.8571	100	50.1571	67.0482	12.0221	58.124	4.17207	0.0314243	1.15354	1	1.33676	0.616591	4.83475	0.016839	Plasmin dissolves the fibrin of blood clots and acts as a proteolytic factor in a variety of other processes including embryonic development, tissue remodeling, tumor invasion, and inflammation. In ovulation, weakens the walls of the Graafian follicle. It activates the urokinase-type plasminogen activator, collagenases and several complement zymogens, such as C1 and C5. Cleavage of fibronectin an…	Secreted	Secreted to blood	matrisome associated (ECM regulators)	Yes	Yes	Yes	Yes	Yes			0	0	0	53.4286	0	0	0	20.6829	39.8821	23.59	127.755	73.514	48.242	55.4301	21.3191	22.4841
P01008	ANT3_HUMAN	SERPINC1	Antithrombin-III	15	464	52.602	100	100	85.7143	100	119.362	112.576	80.7811	174.271	1.4776	0.078125	0.645983	0.03125	0.94315	1	2.15733	0.013986	Most important serine protease inhibitor in plasma that regulates the blood coagulation cascade. AT-III inhibits thrombin, matriptase-3/TMPRSS7, as well as factors IXa, Xa and XIa. Its inhibitory activity is greatly enhanced in the presence of heparin. {ECO:0000269|PubMed:15853774}.	Secreted	Secreted to blood	matrisome associated (ECM regulators)	Yes	Yes	Yes	Yes		Yes		125.178	30.7808	21.8592	83.4237	75.5587	21.9438	0	67.8696	195.751	124.029	279.824	201.962	165.459	126.576	125.374	146.433
P06396	GELS_HUMAN	GSN	Gelsolin	15	782	85.698	85.7143	100	71.4286	100	97.3025	100.068	131.044	76.0535	0.742519	0.578125	1.31576	0.3125	1.02842	1	0.580367	0.519743	Calcium-regulated, actin-modulating protein that binds to the plus (or barbed) ends of actin monomers or filaments, preventing monomer exchange (end-blocking or capping). It can promote the assembly of monomers into filaments (nucleation) as well as sever filaments already formed. Plays a role in ciliogenesis. {ECO:0000269|PubMed:20393563}.	Secreted	Secreted to blood		Yes	Yes	Yes	Yes	Yes	Yes		117.08	673.716	0	53.2915	0	42.8756	0	19.4437	57.084	49.9827	125.195	104.534	43.8319	50.6656	103.623	28.4712
P07355	ANXA2_HUMAN	ANXA2	Annexin A2	15	339	38.604	100	100	71.4286	100	79.8081	130.257	25.3302	17.9127	3.15071	0.015625	7.27174	0.09375	1.63212	1	0.707168	0.830094	Calcium-regulated membrane-binding protein whose affinity for calcium is greatly enhanced by anionic phospholipids. It binds two calcium ions with high affinity. May be involved in heat-stress response. Inhibits PCSK9-enhanced LDLR degradation, probably reduces PCSK9 protein levels via a translational mechanism but also competes with LDLR for binding with PCSK9 (PubMed:18799458, PubMed:24808179, …	Secreted	Secreted to blood	matrisome associated (ECM-affiliated proteins)	Yes	Yes	Yes	Yes		Yes		15.5406	0	28.8191	21.0102	59.3046	84.4995	0	5.17097	19.5305	108.25	35.3624	13.8457	16.4656	11.896	1.56306	28.3435
Q14624	ITIH4_HUMAN	ITIH4	Inter-alpha-trypsin inhibitor heavy chain H4	15	930	103.357	100	100	71.4286	100	740.159	231.159	128.41	346.672	5.76405	0.109375	0.666796	0.84375	0.31231	0.835664	2.69973	0.13308	Type II acute-phase protein (APP) involved in inflammatory responses to trauma. May also play a role in liver development or regeneration. {ECO:0000269|PubMed:19263524}.	Secreted	Secreted to blood	matrisome associated (ECM regulators)	Yes	Yes	Yes	Yes	Yes			0	31.3989	9.44316	19.9586	10.4167	6.76422	0	16.5818	515.886	325.558	1046.75	151.144	68.8601	188.18	317.792	307.304
P01857	IGHG1_HUMAN	IGHG1	Immunoglobulin heavy constant gamma 1	15	330	36.106	100	100	100	100	4184.72	4752.73	2483.23	1877.41	1.68519	0.15625	2.53154	0.03125	1.13573	1	0.756034	0.628205	Constant region of immunoglobulin heavy chains. Immunoglobulins, also known as antibodies, are membrane-bound or secreted glycoproteins produced by B lymphocytes. In the recognition phase of humoral immunity, the membrane-bound immunoglobulins serve as receptors which, upon binding of a specific antigen, trigger the clonal expansion and differentiation of B lymphocytes into immunoglobulins-secret…	Membrane & Secreted	Immunoglobulin genes					Yes		Yes		2292.06	4461.36	6563.84	3855.92	3521.21	3637.21	62.2337	890.934	1587.27	1524.94	3382.24	3882.32	1137.19	1121.76	1167.27	573.656
P01876	IGHA1_HUMAN	IGHA1	Immunoglobulin heavy constant alpha 1	15	353	37.655	100	100	85.7143	100	884.858	973.311	732.842	489.404	1.20743	0.6875	1.98877	0.09375	1.09996	0.945221	0.667816	0.945221	Constant region of immunoglobulin heavy chains. Immunoglobulins, also known as antibodies, are membrane-bound or secreted glycoproteins produced by B lymphocytes. In the recognition phase of humoral immunity, the membrane-bound immunoglobulins serve as receptors which, upon binding of a specific antigen, trigger the clonal expansion and differentiation of B lymphocytes into immunoglobulins-secret…	Membrane & Secreted	Immunoglobulin genes					Yes		Yes		2622.97	152.05	1207.61	1740.47	782.559	564.04	0	745.842	137.189	264.24	1281.56	587.438	113.106	395.244	319.778	239.3
P06727	APOA4_HUMAN	APOA4	Apolipoprotein A-IV	14	396	45.372	100	100	71.4286	100	25.0341	20.3353	15.7293	29.2591	1.59156	0.6875	0.695009	0.5625	0.812305	0.365967	1.86017	0.224001	May have a role in chylomicrons and VLDL secretion and catabolism. Required for efficient activation of lipoprotein lipase by ApoC-II; potent activator of LCAT. Apoa-IV is a major component of HDL and chylomicrons.	Secreted	Secreted to blood		Yes	Yes	Yes	Yes	Yes			28.9779	0	5.35113	3.40645	2.76772	3.54189	0	6.88522	37.3771	31.5134	68.0142	36.7204	23.9569	29.9316	7.29485	9.63655
P19823	ITIH2_HUMAN	ITIH2	Inter-alpha-trypsin inhibitor heavy chain H2	14	946	106.463	100	100	71.4286	100	117.821	122.932	29.1157	27.9531	4.04666	0.15625	4.39778	0.03125	1.04337	0.835664	0.960067	0.830094	May act as a carrier of hyaluronan in serum or as a binding protein between hyaluronan and other matrix protein, including those on cell surfaces in tissues to regulate the localization, synthesis and degradation of hyaluronan which are essential to cells undergoing biological processes.	Secreted	Secreted to blood	matrisome associated (ECM regulators)	Yes	Yes	Yes	Yes				54.3336	0	67.746	15.5462	16.405	42.2364	0	27.7449	28.2548	25.7308	66.9959	52.7842	12.2394	17.681	16.1735	1.84438
P06733	ENOA_HUMAN	ENO1	Alpha-enolase	14	434	47.169	100	100	71.4286	100	200.945	120.941	190.916	44.0528	1.05253	0.296875	2.74537	0.03125	0.601863	0.365967	0.230745	0.616591	Glycolytic enzyme the catalyzes the conversion of 2-phosphoglycerate to phosphoenolpyruvate (PubMed:29775581, PubMed:1369209). In addition to glycolysis, involved in various processes such as growth control, hypoxia tolerance and allergic responses (PubMed:2005901, PubMed:10802057, PubMed:12666133, PubMed:29775581). May also function in the intravascular and pericellular fibrinolytic system due t…	Intracellular			Yes		Yes	Yes		Yes		94.5287	1045.81	68.4455	407.608	29.4384	109.825	0	0	64.0855	63.5453	63.8131	122.022	18.2023	24.9043	32.8706	2.50434
P29401	TKT_HUMAN	TKT	Transketolase	14	623	67.878	85.7143	100	57.1429	83.3333	70.0919	99.248	22.3419	29.5946	3.13725	0.15625	3.35359	0.03125	1.41597	0.365967	1.32462	0.663865	Catalyzes the transfer of a two-carbon ketol group from a ketose donor to an aldose acceptor, via a covalent intermediate with the cofactor thiamine pyrophosphate. {ECO:0000269|PubMed:27259054}.	Intracellular			Yes		Yes	Yes		Yes		0	54.639	0	28.4633	0	31.4243	0	31.9018	48.0376	21.8147	44.519	83.3954	0	23.9992	25.0226	0.631136
P35527	K1C9_HUMAN	KRT9	Keratin, type I cytoskeletal 9	14	623	62.064	71.4286	100	85.7143	100	16.407	31.3223	187.863	77.2673	0.0873347	0.078125	0.405376	0.03125	1.90908	0.616591	0.411296	0.628205	May serve an important special function either in the mature palmar and plantar skin tissue or in the morphogenetic program of the formation of these tissues. Plays a role in keratin filament assembly. {ECO:0000269|PubMed:10218578, ECO:0000269|PubMed:7507869}.	Intracellular			Yes		Yes			Yes		1041.22	45.7385	70.5789	28.4633	0	0	0	24.9366	88.628	43.9427	49.5756	43.2185	122.719	129.352	75.2171	43.5223
Q01955	CO4A3_HUMAN	COL4A3	Collagen alpha-3(IV) chain	13	1670	161.813	100	100	57.1429	100	399.635	179.121	56.5482	653.823	7.06717	0.015625	0.27396	0.5625	0.448212	0.365967	11.5622	0.172359	Type IV collagen is the major structural component of glomerular basement membranes (GBM), forming a 'chicken-wire' meshwork together with laminins, proteoglycans and entactin/nidogen.; Tumstatin, a cleavage fragment corresponding to the collagen alpha 3(IV) NC1 domain, possesses both anti-angiogenic and anti-tumor cell activity; these two anti-tumor properties may be regulated via RGD-independen…	Secreted	Secreted to extracellular matrix	core matrisome (collagens)								0	0	226.286	340.645	1144.33	786.407	0	5.80478	103.919	59.8272	78.8436	128.216	39.0569	87.2326	3570.49	19.0948
P01042	KNG1_HUMAN	KNG1	Kininogen-1	13	644	71.957	100	100	71.4286	100	760.441	680.135	189.47	127.886	4.01353	0.46875	5.31828	1	0.894395	0.835664	0.67497	1	(1) Kininogens are inhibitors of thiol proteases; (2) HMW-kininogen plays an important role in blood coagulation by helping to position optimally prekallikrein and factor XI next to factor XII; (3) HMW-kininogen inhibits the thrombin- and plasmin-induced aggregation of thrombocytes; (4) the active peptide bradykinin that is released from HMW-kininogen shows a variety of physiological effects: (4A…	Secreted	Secreted to blood	matrisome associated (ECM regulators)	Yes	Yes	Yes	Yes	Yes			111.705	0	587.575	5.07538	7.29671	723.905	0	341.506	120.412	165.089	226.685	118.979	144.977	167.844	32.6308	76.2019
P04075	ALDOA_HUMAN	ALDOA	Fructose-bisphosphate aldolase A	13	364	39.42	100	100	71.4286	100	440.071	434.225	202.398	173.777	2.17428	0.296875	2.49875	0.03125	0.986717	0.445221	0.85859	0.616591	Plays a key role in glycolysis and gluconeogenesis. In addition, may also function as scaffolding protein (By similarity). {ECO:0000250}.	Intracellular			Yes	Yes	Yes	Yes		Yes		792.569	0	219.466	269.932	109.652	165.271	0	183.373	38.516	182.861	258.773	200.097	73.7651	33.9281	131.977	344.12
P11142	HSP7C_HUMAN	HSPA8	Heat shock cognate 71 kDa protein	13	646	70.898	100	100	71.4286	100	505.382	1120.53	395.2	659.095	1.2788	0.46875	1.7001	1	2.21719	0.294872	1.66775	0.174143	Molecular chaperone implicated in a wide variety of cellular processes, including protection of the proteome from stress, folding and transport of newly synthesized polypeptides, activation of proteolysis of misfolded proteins and the formation and dissociation of protein complexes. Plays a pivotal role in the protein quality control system, ensuring the correct folding of proteins, the re-foldin…	Intracellular			Yes		Yes	Yes		Yes		70.9842	0	110.555	32.1212	78.0748	34.6733	0	229.444	1330.81	1024.6	364.12	1310.31	857.106	380.452	445.154	597.431
P13796	PLSL_HUMAN	LCP1	Plastin-2	13	627	70.288	71.4286	100	85.7143	100	301.533	377.989	468.184	493.034	0.644048	0.8125	0.766659	0.3125	1.25356	0.720617	1.05308	0.294872	Actin-binding protein (PubMed:16636079, PubMed:17294403, PubMed:28493397). Plays a role in the activation of T-cells in response to costimulation through TCR/CD3 and CD2 or CD28 (PubMed:17294403). Modulates the cell surface expression of IL2RA/CD25 and CD69 (PubMed:17294403). {ECO:0000269|PubMed:16636079, ECO:0000269|PubMed:17294403, ECO:0000269|PubMed:28493397}.	Intracellular			Yes	Yes	Yes	Yes		Yes		329.74	495.707	1574.81	797.177	0	0	0	276.098	237.314	363.624	562.482	365.956	417.427	626.873	949.765	35.7007
P55072	TERA_HUMAN	VCP	Transitional endoplasmic reticulum ATPase	13	806	89.322	85.7143	100	57.1429	83.3333	43.3234	40.0928	11.1984	21.9782	3.86871	0.0220149	1.82421	0.09375	0.925431	0.730769	1.96262	0.31057	Necessary for the fragmentation of Golgi stacks during mitosis and for their reassembly after mitosis. Involved in the formation of the transitional endoplasmic reticulum (tER). The transfer of membranes from the endoplasmic reticulum to the Golgi apparatus occurs via 50-70 nm transition vesicles which derive from part-rough, part-smooth transitional elements of the endoplasmic reticulum (tER). V…	Intracellular			Yes		Yes	Yes		Yes		7.89882	0	4.75656	10.6994	0	7.37673	0	0	25.175	40.5585	25.636	65.4293	9.27041	6.45465	25.0788	0
Q09666	AHNK_HUMAN	AHNAK	Neuroblast differentiation-associated protein AHNAK	13	5890	629.101	71.4286	100	85.7143	83.3333	18.6817	31.0183	37.4283	31.5286	0.499133	0.109375	0.983815	0.84375	1.66036	0.224001	0.842374	0.316645	May be required for neuronal cell differentiation.	Intracellular			Yes			Yes				46.388	40.9174	24.832	45.1069	0	0	0	86.1415	46.0797	17.6393	118.357	35.5514	10.2584	11.6424	13.3626	0
P01011	AACT_HUMAN	SERPINA3	Alpha-1-antichymotrypsin	12	423	47.651	100	100	71.4286	100	4625.31	4935.14	11778	8100.8	0.392706	0.375	0.609217	0.5625	1.06699	0.945221	0.687788	0.942978	Although its physiological function is unclear, it can inhibit neutrophil cathepsin G and mast cell chymase, both of which can convert angiotensin-1 to the active angiotensin-2. {ECO:0000269|PubMed:2404007}.	Secreted	Secreted to blood	matrisome associated (ECM regulators)	Yes	Yes	Yes	Yes	Yes	Yes		3831.67	0	3777.62	8365.94	1949.98	2335.57	0	43537.5	16800.6	14498.9	14523.6	15596.5	18197.7	162.251	64.7068	59.9935
P02774	VTDB_HUMAN	GC	Vitamin D-binding protein	12	474	52.918	71.4286	100	71.4286	83.3333	158.314	132.897	37.1305	85.9134	4.26371	0.149325	1.54687	0.4375	0.839453	0.720617	2.31382	0.829399	Involved in vitamin D transport and storage, scavenging of extracellular G-actin, enhancement of the chemotactic activity of C5 alpha for neutrophils in inflammation and macrophage activation. {ECO:0000305|PubMed:16302727}.	Secreted	Secreted to blood		Yes	Yes	Yes	Yes	Yes			163.585	0	39.8711	141.013	0	0	0	20.1356	16.8979	19.4238	37.1427	377.363	0	16.0358	8.31352	76.6258
P03952	KLKB1_HUMAN	KLKB1	Plasma kallikrein	12	638	71.37	57.1429	100	42.8571	66.6667	11.9881	30.2663	2.9663	2.06865	4.04142	0.212317	14.6309	0.03125	2.5247	0.281317	0.697383	0.821671	The enzyme cleaves Lys-Arg and Arg-Ser bonds. It activates, in a reciprocal reaction, factor XII after its binding to a negatively charged surface. It also releases bradykinin from HMW kininogen and may also play a role in the renin-angiotensin system by converting prorenin into renin.	Secreted	Secreted to blood		Yes	Yes	Yes	Yes	Yes			0	0	0	0	0	0	0	4.57237	7.48477	8.70697	9.86534	0.514828	0	1.00635	1.02537	0
P02042	HBD_HUMAN	HBD	Hemoglobin subunit delta	12	147	16.055	100	100	100	100	6909.44	5956.87	2431.57	2305.33	2.84156	0.03125	2.58396	0.03125	0.862134	0.730769	0.948083	0.628205	Involved in oxygen transport from the lung to the various peripheral tissues.	Membrane			Yes		Yes	Yes		Yes		2218.34	2463.7	3690.18	4036.75	2346.27	4871.04	1058.12	2094.44	2575.49	2920.7	2891.07	4051.88	2055.41	2368.79	1597.82	866.99
P04406	G3P_HUMAN	GAPDH	Glyceraldehyde-3-phosphate dehydrogenase	12	335	36.053	100	100	100	100	627.925	557.501	662.015	146.979	0.948505	0.578125	3.79305	0.03125	0.887847	0.835664	0.222018	0.101399	Has both glyceraldehyde-3-phosphate dehydrogenase and nitrosylase activities, thereby playing a role in glycolysis and nuclear functions, respectively. Participates in nuclear events including transcription, RNA transport, DNA replication and apoptosis. Nuclear functions are probably due to the nitrosylase activity that mediates cysteine S-nitrosylation of nuclear target proteins such as SIRT1, H…	Intracellular			Yes		Yes	Yes		Yes		318.056	2570.13	1016.33	115.911	248.138	1184.54	115.299	187.585	197.611	229.093	208.225	290.99	86.6127	159.78	120.362	15.907
P07195	LDHB_HUMAN	LDHB	L-lactate dehydrogenase B chain	12	334	36.638	100	100	85.7143	83.3333	228.175	226.251	168.213	57.8636	1.35647	0.375	3.91006	0.03125	0.991564	0.835664	0.34399	0.0318884		Intracellular			Yes	Yes	Yes	Yes		Yes		150.498	529.083	148.852	67.4431	163.471	151.023	0	133.878	117.919	97.2596	93.1335	85.683	69.5118	76.3382	22.5154	0
P07451	CAH3_HUMAN	CA3	Carbonic anhydrase 3	12	260	29.557	100	100	85.7143	100	326.527	511.8	211.59	122.093	1.5432	0.6875	4.19187	0.0625	1.56741	0.445221	0.577028	0.445221	Reversible hydration of carbon dioxide.	Intracellular			Yes	Yes	Yes			Yes		333.947	589.656	158.61	424.663	170.215	131.103	0	119.88	48.6831	230.354	370.906	88.932	26.442	121.229	102.576	22.4755
P0DMV9	HS71B_HUMAN	HSPA1B	Heat shock 70 kDa protein 1B	12	641	70.052	100	100	57.1429	100	187.282	234.135	43.2993	82.2376	4.3253	0.296875	2.84706	0.09375	1.25017	0.294872	1.89928	0.222081	Molecular chaperone implicated in a wide variety of cellular processes, including protection of the proteome from stress, folding and transport of newly synthesized polypeptides, activation of proteolysis of misfolded proteins and the formation and dissociation of protein complexes. Plays a pivotal role in the protein quality control system, ensuring the correct folding of proteins, the re-foldin…	Intracellular								Yes		57.3716	0	0	14.1973	13.8637	20.9851	0	3.32589	211.068	31.3293	245.709	45.1241	167.486	11.66	11.0722	12.3745
P25705	ATPA_HUMAN	ATP5F1A	ATP synthase subunit alpha, mitochondrial	12	553	59.751	57.1429	100	71.4286	66.6667	85.8132	42.7345	33.9867	4.27373	2.52491	0.270181	9.99935	0.03125	0.497994	0.942742	0.125747	0.514483	Mitochondrial membrane ATP synthase (F(1)F(0) ATP synthase or Complex V) produces ATP from ADP in the presence of a proton gradient across the membrane which is generated by electron transport complexes of the respiratory chain. F-type ATPases consist of two structural domains, F(1) - containing the extramembraneous catalytic core, and F(0) - containing the membrane proton channel, linked togethe…	Intracellular						Yes		Yes		10.8165	163.175	0	0	0	0	0	50.374	2.22966	11.3112	11.4434	5.08452	0	2.24287	0	6.8716
P30041	PRDX6_HUMAN	PRDX6	Peroxiredoxin-6	12	224	25.035	100	100	85.7143	100	185.825	189.032	96.7396	78.8275	1.92087	0.109375	2.39804	0.15625	1.01726	0.945221	0.814842	0.5338	Thiol-specific peroxidase that catalyzes the reduction of hydrogen peroxide and organic hydroperoxides to water and alcohols, respectively (PubMed:9497358, PubMed:10893423). Can reduce H(2)O(2) and short chain organic, fatty acid, and phospholipid hydroperoxides (PubMed:10893423). Also has phospholipase activity, can therefore either reduce the oxidized sn-2 fatty acyl group of phospholipids (per…	Intracellular			Yes		Yes	Yes		Yes		63.6813	148.836	59.1772	89.6193	28.4572	122.262	0	158.29	116.67	130.523	116.594	65.5326	131.657	102.998	9.41237	46.7706
P60174	TPIS_HUMAN	TPI1	Triosephosphate isomerase	12	249	26.669	85.7143	100	71.4286	100	176.987	148.602	27.6656	24.5353	6.39735	0.15625	6.05664	0.03125	0.83962	0.945221	0.886852	1	Triosephosphate isomerase is an extremely efficient metabolic enzyme that catalyzes the interconversion between dihydroxyacetone phosphate (DHAP) and D-glyceraldehyde-3-phosphate (G3P) in glycolysis and gluconeogenesis. {ECO:0000269|PubMed:18562316}.; It is also responsible for the non-negligible production of methylglyoxal a reactive cytotoxic side-product that modifies and can alter proteins, D…	Intracellular			Yes		Yes	Yes		Yes		59.0074	0	45.9917	20.0729	23.4753	0	0	4.20348	24.8243	59.6326	38.1221	40.7179	27.6784	26.1521	11.2887	3.2527
Q03692	COAA1_HUMAN	COL10A1	Collagen alpha-1(X) chain	11	680	66.158	100	100	57.1429	83.3333	86.039	44.4789	40.6696	12.2892	2.11556	0.15625	3.61935	0.15625	0.516962	0.101399	0.302172	0.663865	Type X collagen is a product of hypertrophic chondrocytes and has been localized to presumptive mineralization zones of hyaline cartilage.	Secreted	Secreted to extracellular matrix	core matrisome (collagens)		Yes						0	0	96.5301	41.609	105.425	92.1425	0	30.3654	48.2835	109.508	19.4415	32.116	8.88081	0	4.97949	8.31736
Q96P44	COLA1_HUMAN	COL21A1	Collagen alpha-1(XXI) chain	11	957	99.369	100	100	71.4286	100	93.5122	179.068	68.3897	233.508	1.36734	0.578125	0.766864	0.15625	1.91492	0.0734266	3.41437	0.00336134		Secreted	Secreted to extracellular matrix	core matrisome (collagens)								30.6138	0	34.9747	87.5617	136.021	81.4103	0	128.201	173.57	111.369	274.148	216.628	180.258	269.334	200.917	259.761
P01031	CO5_HUMAN	C5	Complement C5	11	1676	188.305	71.4286	100	28.5714	100	15.0187	20.3969	1.63666	9.15731	9.17645	0.0314243	2.22739	0.21875	1.3581	0.519743	5.59514	0.0101216	Activation of C5 by a C5 convertase initiates the spontaneous assembly of the late complement components, C5-C9, into the membrane attack complex. C5b has a transient binding site for C6. The C5b-C6 complex is the foundation upon which the lytic complex is assembled.; Derived from proteolytic degradation of complement C5, C5 anaphylatoxin is a mediator of local inflammatory process. Binding to th…	Secreted	Secreted to blood		Yes	Yes		Yes	Yes			0	0	0	2.56055	0	0	0	0	6.96895	4.48764	16.312	8.4526	14.3882	6.30473	7.12585	2.36042
P43652	AFAM_HUMAN	AFM	Afamin	11	599	69.069	71.4286	83.3333	28.5714	83.3333	16.4374	12.7973	2.03516	7.2152	8.07672	0.0314243	1.77366	0.3125	0.778548	0.719504	3.54528	0.0983506	Functions as carrier for hydrophobic molecules in body fluids (Probable). Essential for the solubility and activity of lipidated Wnt family members, including WNT1, WNT2B, WNT3, WNT3A, WNT5A, WNT7A, WNT7B, WNT8, WNT9A, WNT9B, WNT10A and WNT10B (PubMed:26902720). Binds vitamin E (PubMed:15952736, PubMed:12463752). May transport vitamin E in body fluids under conditions where the lipoprotein system…	Secreted	Secreted to blood		Yes		Yes	Yes	Yes			0	0	0	8.71045	0	0	0	0	5.01616	9.22993	20.5352	3.58915	0	5.25913	8.48331	5.42438
P01871	IGHM_HUMAN	IGHM	Immunoglobulin heavy constant mu	11	453	49.44	100	100	85.7143	100	528.09	275.897	100.462	78.3621	5.2566	0.21875	3.5208	0.0625	0.522443	0.945221	0.780013	1	Constant region of immunoglobulin heavy chains. Immunoglobulins, also known as antibodies, are membrane-bound or secreted glycoproteins produced by B lymphocytes. In the recognition phase of humoral immunity, the membrane-bound immunoglobulins serve as receptors which, upon binding of a specific antigen, trigger the clonal expansion and differentiation of B lymphocytes into immunoglobulins-secret…	Membrane & Secreted	Immunoglobulin genes		Yes		Yes	Yes		Yes		219.776	13.1035	68.5154	140.83	28.7843	33.5548	0	120.701	244.208	36.933	224.792	29.2389	82.6515	68.6402	38.9566	25.8932
P16615	AT2A2_HUMAN	ATP2A2	Sarcoplasmic/endoplasmic reticulum calcium ATPase 2	11	1042	114.757	71.4286	100	57.1429	100	44.0627	29.5104	22.0211	33.4188	2.00093	0.143433	0.883048	0.4375	0.669737	0.616591	1.51758	0.829399	This magnesium-dependent enzyme catalyzes the hydrolysis of ATP coupled with the translocation of calcium from the cytosol to the sarcoplasmic reticulum lumen (PubMed:16402920). Involved in autophagy in response to starvation. Upon interaction with VMP1 and activation, controls ER-isolation membrane contacts for autophagosome formation (PubMed:28890335). Also modulates ER contacts with lipid drop…	Membrane				Yes				Yes		23.0187	0	0	15.1118	0	0	0	62.5957	16.287	52.2461	21.7711	13.5759	135.27	13.6881	11.739	4.46928
Q15149	PLEC_HUMAN	PLEC	Plectin	11	4684	531.791	71.4286	100	42.8571	100	38.8376	79.5094	716.252	37.6427	0.0542234	0.932405	2.11221	0.03125	2.04723	0.0999454	0.0525552	0.3464	Interlinks intermediate filaments with microtubules and microfilaments and anchors intermediate filaments to desmosomes or hemidesmosomes. Could also bind muscle proteins such as actin to membrane complexes in muscle. May be involved not only in the filaments network, but also in the regulation of their dynamics. Structural component of muscle. Isoform 9 plays a major role in the maintenance of m…	Intracellular			Yes			Yes				0	0	163.682	0	114.734	0	0	0	19.9952	4830.08	21.2886	45.5373	4.53595	15.9274	117.521	21.0458
Q96JG9	ZN469_HUMAN	ZNF469	Zinc finger protein 469	11	3925	410.202	71.4286	100	85.7143	100	307.832	593.73	550.383	819.096	0.559305	0.445243	0.72486	0.4375	1.92875	0.352449	1.48823	0.365967	May be involved in transcriptional regulation.	Intracellular										20.7987	158.231	0	17.6267	0	0	16.496	493.496	1212.91	1950.75	385.127	432.02	615.606	1832.29	127.574	1521.96
Q96A83	COQA1_HUMAN	COL26A1	Collagen alpha-1(XXVI) chain	10	441	45.381	57.1429	100	42.8571	100	194.841	223.741	106.09	215.761	1.83657	0.285049	1.03698	0.5625	1.14832	0.615126	2.03376	0.0505098		Secreted	Secreted to extracellular matrix	core matrisome (collagens)								0	0	0	0	0	0	0	56.3443	146.939	539.345	183.416	555.357	84.3316	97.7102	170.202	203.553
P00488	F13A_HUMAN	F13A1	Coagulation factor XIII A chain	10	732	83.267	100	100	71.4286	100	37.849	40.2981	50.1092	178.562	0.755329	0.46875	0.225682	0.03125	1.06471	0.835664	3.56345	0.00527816	Factor XIII is activated by thrombin and calcium ion to a transglutaminase that catalyzes the formation of gamma-glutamyl-epsilon-lysine cross-links between fibrin chains, thus stabilizing the fibrin clot. Also cross-link alpha-2-plasmin inhibitor, or fibronectin, to the alpha chains of fibrin. {ECO:0000269|PubMed:27363989}.	Secreted	Secreted to blood	matrisome associated (ECM regulators)	Yes	Yes	Yes	Yes		Yes		71.0426	0	63.4441	42.935	23.1985	28.5216	0	84.8072	30.1237	101.347	214.398	133.33	133.913	138.818	359.286	91.6273
P04217	A1BG_HUMAN	A1BG	Alpha-1B-glycoprotein	10	495	54.254	100	100	71.4286	100	136.501	140.509	165.344	234.223	0.825558	0.578125	0.599893	0.15625	1.02936	0.628205	1.41658	0.283314		Secreted	Secreted to blood		Yes	Yes	Yes	Yes	Yes			137.703	0	74.8108	109.395	46.9757	15.2594	0	522.699	310.653	111.541	378.866	176.759	335.418	171.702	269.519	73.0736
P10909	CLUS_HUMAN	CLU	Clusterin	10	449	52.495	57.1429	100	57.1429	100	39.857	20.6603	29.1	54.1241	1.36965	0.931414	0.381721	0.0625	0.518361	0.942742	1.85993	0.131475	[Isoform 1]: Functions as extracellular chaperone that prevents aggregation of non native proteins (PubMed:11123922, PubMed:19535339). Prevents stress-induced aggregation of blood plasma proteins (PubMed:11123922, PubMed:12176985, PubMed:17260971, PubMed:19996109). Inhibits formation of amyloid fibrils by APP, APOC2, B2M, CALCA, CSN3, SNCA and aggregation-prone LYZ variants (in vitro) (PubMed:120…	Secreted	Secreted to blood		Yes	Yes	Yes	Yes	Yes	Yes		13.5542	0	0	0	0	0	0	33.9746	77.8616	78.31	96.3024	79.751	56.7698	37.4552	4.24731	50.2189
P30740	ILEU_HUMAN	SERPINB1	Leukocyte elastase inhibitor	10	379	42.742	100	100	71.4286	100	52.1201	37.041	20.6759	50.0129	2.52082	0.03125	0.74063	0.4375	0.710686	0.365967	2.4189	0.0122992	Neutrophil serine protease inhibitor that plays an essential role in the regulation of the innate immune response, inflammation and cellular homeostasis (PubMed:30692621). Acts primarily to protect the cell from proteases released in the cytoplasm during stress or infection. These proteases are important in killing microbes but when released from granules, these potent enzymes also destroy host p…	Secreted	Secreted to blood	matrisome associated (ECM regulators)	Yes		Yes			Yes		13.4373	0	23.0833	56.8351	17.2353	36.351	0	30.3853	38.3235	39.5016	54.0347	45.1728	62.7083	58.4639	28.4867	51.211
Q9UMD9	COHA1_HUMAN	COL17A1	Collagen alpha-1(XVII) chain	10	1497	150.419	85.7143	100	57.1429	100	209.268	42.6043	32.6443	25.8347	6.41056	0.671497	1.64911	0.6875	0.203587	0.835664	0.791401	0.518008	May play a role in the integrity of hemidesmosome and the attachment of basal keratinocytes to the underlying basement membrane.; The 120 kDa linear IgA disease antigen is an anchoring filament component involved in dermal-epidermal cohesion. Is the target of linear IgA bullous dermatosis autoantibodies.	Membrane & Secreted	Secreted to extracellular matrix	core matrisome (collagens)								28.0431	0	0	1319.35	21.4875	0	0	105.76	5.28935	89.4177	96.0639	7.89899	14.1795	22.5652	7.61259	6.68818
O60240	PLIN1_HUMAN	PLIN1	Perilipin-1	10	522	55.99	71.4286	100	28.5714	100	13.0664	29.6001	6.12659	6.86009	2.13273	0.143433	4.31483	0.15625	2.26537	0.720617	1.11972	0.162703	Modulator of adipocyte lipid metabolism. Coats lipid storage droplets to protect them from breakdown by hormone-sensitive lipase (HSL). Its absence may result in leanness. Plays a role in unilocular lipid droplet formation by activating CIDEC. Their interaction promotes lipid droplet enlargement and directional net neutral lipid transfer. May modulate lipolysis and triglyceride levels. {ECO:00002…	Membrane										0	0	0	0	23.0475	0	0	0	12.5695	30.3166	15.5936	5.8844	9.70083	5.84359	2.40228	1.7358
P11171	41_HUMAN	EPB41	Protein 4.1	10	864	97.017	57.1429	100	57.1429	83.3333	36.3149	71.9098	2.60357	4.65904	13.9481	0.101995	15.4345	0.03125	1.98017	0.35045	1.78948	0.468879	Protein 4.1 is a major structural element of the erythrocyte membrane skeleton. It plays a key role in regulating membrane physical properties of mechanical stability and deformability by stabilizing spectrin-actin interaction. Recruits DLG1 to membranes. Required for dynein-dynactin complex and NUMA1 recruitment at the mitotic cell cortex during anaphase (PubMed:23870127). {ECO:0000269|PubMed:23…	Membrane			Yes		Yes			Yes		0	0	2.38527	0	0	0	0	10.0922	3.81907	1.92846	4.04301	12.7159	1.66251	1.61468	7.91812	0
Q7Z5P9	MUC19_HUMAN	MUC19	Mucin-19	10	8384	805.253	57.1429	83.3333	42.8571	100	152.276	283.598	13.3235	125.4	11.4291	0.212317	2.26155	0.21875	1.8624	0.468879	9.41193	0.016839	May function in ocular mucus homeostasis. {ECO:0000269|PubMed:18184611}.	Intracellular		matrisome associated (ECM-affiliated proteins)								0	0	0	0	0	0	0	2.16401	24.5342	66.5663	238.513	12.8438	117.706	21.2573	270	92.0804
P05091	ALDH2_HUMAN	ALDH2	Aldehyde dehydrogenase, mitochondrial	10	517	56.381	100	83.3333	28.5714	100	38.5433	14.079	1.45796	12.1496	26.4365	0.046875	1.15881	0.6875	0.365279	0.730769	8.33328	0.0153212		Intracellular			Yes			Yes		Yes		0	0	0	170.322	5.30898	1.44605	0	0	4.17879	6.02693	3.84025	24.655	14.521	2.82577	13.0724	13.9832
P06576	ATPB_HUMAN	ATP5F1B	ATP synthase subunit beta, mitochondrial	10	529	56.56	100	100	85.7143	100	957.425	101.649	419.974	333.418	2.27972	0.375	0.30487	0.09375	0.106169	0.5338	0.793901	0.628205	Mitochondrial membrane ATP synthase (F(1)F(0) ATP synthase or Complex V) produces ATP from ADP in the presence of a proton gradient across the membrane which is generated by electron transport complexes of the respiratory chain. F-type ATPases consist of two structural domains, F(1) - containing the extramembraneous catalytic core, and F(0) - containing the membrane proton channel, linked togethe…	Intracellular				Yes	Yes	Yes		Yes		657.658	1662.66	53.0916	5680.01	91.1837	113.207	0	327.238	77.0184	162.156	130.123	110.414	244.377	244	474.817	796.777
P07237	PDIA1_HUMAN	P4HB	Protein disulfide-isomerase	10	508	57.116	57.1429	100	42.8571	83.3333	12.0104	13.305	4.15972	11.6144	2.8873	0.212317	1.14555	0.4375	1.10779	0.719504	2.79212	0.122834	This multifunctional protein catalyzes the formation, breakage and rearrangement of disulfide bonds. At the cell surface, seems to act as a reductase that cleaves disulfide bonds of proteins attached to the cell. May therefore cause structural modifications of exofacial proteins. Inside the cell, seems to form/rearrange disulfide bonds of nascent proteins. At high concentrations, functions as a c…	Intracellular			Yes	Yes	Yes	Yes		Yes		0	0	0	0	0	0	0	4.53282	20.1263	4.4589	21.5539	27.1396	12.4717	3.80016	0	4.72118
P08238	HS90B_HUMAN	HSP90AB1	Heat shock protein HSP 90-beta	10	724	83.264	100	100	71.4286	100	124.336	34.0951	27.6908	71.0494	4.49015	0.078125	0.479878	0.15625	0.274217	0.137529	2.56582	0.00813307	Molecular chaperone that promotes the maturation, structural maintenance and proper regulation of specific target proteins involved for instance in cell cycle control and signal transduction. Undergoes a functional cycle linked to its ATPase activity. This cycle probably induces conformational changes in the client proteins, thereby causing their activation. Interacts dynamically with various co-…	Intracellular			Yes		Yes	Yes		Yes		0	34.7366	20.3902	33.4243	95.3604	498.928	0	31.0849	42.7953	64.8285	54.1297	74.0311	84.1784	67.0906	90.5582	56.3086
P11021	BIP_HUMAN	HSPA5	Endoplasmic reticulum chaperone BiP	10	654	72.333	85.7143	83.3333	42.8571	66.6667	25.9785	8.76586	5.23136	6.17363	4.96592	0.0220149	1.41989	0.84375	0.337427	0.086044	1.18012	0.70717	Endoplasmic reticulum chaperone that plays a key role in protein folding and quality control in the endoplasmic reticulum lumen (PubMed:2294010, PubMed:23769672, PubMed:23990668, PubMed:28332555). Involved in the correct folding of proteins and degradation of misfolded proteins via its interaction with DNAJC10/ERdj5, probably to facilitate the release of DNAJC10/ERdj5 from its substrate (By simil…	Intracellular			Yes	Yes	Yes	Yes		Yes		0	0	12.8707	0	36.8861	20.6122	0	0	18.2761	5.47277	15.5149	11.1473	8.50594	1.87366	0	0
P14618	KPYM_HUMAN	PKM	Pyruvate kinase PKM	10	531	57.937	100	100	57.1429	100	97.3394	152.415	47.3265	53.5198	2.05677	0.296875	2.84783	0.03125	1.56581	0.628205	1.13086	0.615126	Glycolytic enzyme that catalyzes the transfer of a phosphoryl group from phosphoenolpyruvate (PEP) to ADP, generating ATP (PubMed:15996096, PubMed:1854723). The ratio between the highly active tetrameric form and nearly inactive dimeric form determines whether glucose carbons are channeled to biosynthetic processes or used for glycolytic ATP production (PubMed:15996096, PubMed:1854723). The trans…	Intracellular			Yes		Yes	Yes		Yes		0	0	72.7124	20.4844	38.6977	45.3522	0	33.132	106.347	119.094	4.56276	184.748	0.96712	5.23771	113.752	11.8515
P16452	EPB42_HUMAN	EPB42	Erythrocyte membrane protein band 4.2	10	691	77.009	100	100	85.7143	100	69.4563	36.1634	33.9203	12.071	2.04763	0.109375	2.99589	0.03125	0.520664	0.137529	0.355864	0.234266	Probably plays an important role in the regulation of erythrocyte shape and mechanical properties.	Intracellular								Yes		79.9229	70.0912	44.7326	136.006	43.0003	29.933	0	15.6485	12.6823	14.3645	9.10011	15.0315	6.39972	2.18095	13.1369	26.5768
P48735	IDHP_HUMAN	IDH2	Isocitrate dehydrogenase [NADP], mitochondrial	10	452	50.909	71.4286	100	28.5714	0	34.2267	15.0456	2.28925	0	14.951	0.101995	Inf	0.03125	0.439587	0.942978	0	0.21159	Plays a role in intermediary metabolism and energy production. It may tightly associate or interact with the pyruvate dehydrogenase complex.	Intracellular								Yes		0	0	0	0	0	33.2885	0	0	6.82593	9.19883	0	0	0	0	0	0
P62258	1433E_HUMAN	YWHAE	14-3-3 protein epsilon	10	255	29.174	100	100	71.4286	83.3333	42.734	44.2523	14.2983	12.8446	2.98875	0.015625	3.4452	0.0625	1.03553	0.835664	0.898334	0.829399	Adapter protein implicated in the regulation of a large spectrum of both general and specialized signaling pathways. Binds to a large number of partners, usually by recognition of a phosphoserine or phosphothreonine motif. Binding generally results in the modulation of the activity of the binding partner (By similarity). Positively regulates phosphorylated protein HSF1 nuclear export to the cytop…	Intracellular			Yes		Yes	Yes		Yes		0	30.6572	13.745	10.0364	51.8821	50.0659	0	5.0965	26.8783	23.7108	26.4162	23.0841	8.28134	11.6278	7.65826	0
P62805	H4_HUMAN	HIST1H4A	Histone H4	10	103	11.367	100	100	100	100	1181.01	1625.44	486.942	645.445	2.42536	0.03125	2.51833	0.03125	1.37632	0.365967	1.32551	0.628205	Core component of nucleosome. Nucleosomes wrap and compact DNA into chromatin, limiting DNA accessibility to the cellular machineries which require DNA as a template. Histones thereby play a central role in transcription regulation, DNA repair, DNA replication and chromosomal stability. DNA accessibility is regulated via a complex set of post-translational modifications of histones, also called h…	Intracellular					Yes	Yes		Yes		196.302	736.761	136.751	165.064	1041.92	628.007	194.472	418.705	1037.82	687.785	1451.39	522.313	786.696	582.543	360.875	168.851
P69892	HBG2_HUMAN	HBG2	Hemoglobin subunit gamma-2	10	147	16.126	100	100	85.7143	100	264.889	417.273	112.942	250.518	2.34535	0.078125	1.66564	0.21875	1.57527	0.5338	2.21811	0.034965	Gamma chains make up the fetal hemoglobin F, in combination with alpha chains.	Intracellular			Yes		Yes			Yes		62.8166	62.056	136.681	93.3687	164.553	136.27	0	84.349	292.522	152.169	586.229	302.776	101.913	166.687	164.179	181.323
Q5VST9	OBSCN_HUMAN	OBSCN	Obscurin	10	7968	868.484	85.7143	100	71.4286	100	270.553	231.982	92.804	722.894	2.91531	0.0510767	0.320907	0.84375	0.857436	0.945221	7.78946	0.224001	Structural component of striated muscles which plays a role in myofibrillogenesis. Probably involved in the assembly of myosin into sarcomeric A bands in striated muscle (PubMed:11448995, PubMed:16205939). Has serine/threonine protein kinase activity and phosphorylates N-cadherin CDH2 and sodium/potassium-transporting ATPase subunit ATP1B1 (By similarity). Binds (via the PH domain) strongly to ph…	Intracellular										75.5996	0	25.3217	138.887	0	24.234	0	191.35	176.536	180.821	89.271	140.772	1938.95	1938.6	121.345	108.416
Q8IVF2	AHNK2_HUMAN	AHNAK2	Protein AHNAK2	10	5795	616.629	100	100	85.7143	100	8124.87	2044.41	4790.61	5366.17	1.696	0.9375	0.380981	0.21875	0.251623	0.835664	1.12014	0.945221		Intracellular										27225.2	0	210.198	7.81883	26419.1	28761.2	1139.3	344.848	233.478	4381.26	116.538	2812.88	13710.8	177.187	253.231	15126.3
Q9NZN4	EHD2_HUMAN	EHD2	EH domain-containing protein 2	10	543	61.161	100	100	71.4286	100	53.7358	57.5031	34.0273	21.3164	1.5792	0.296875	2.6976	0.5625	1.07011	0.445221	0.626451	0.942978	ATP- and membrane-binding protein that controls membrane reorganization/tubulation upon ATP hydrolysis (By similarity). Plays a role in membrane trafficking between the plasma membrane and endosomes (PubMed:17233914). Important for the internalization of GLUT4. Required for fusion of myoblasts to skeletal muscle myotubes. Required for normal translocation of FER1L5 to the plasma membrane (By simi…	Intracellular										0	24.8471	96.3902	44.1238	65.4188	57.7355	0	5.39035	24.9192	86.6439	46.7342	10.6222	27.1568	21.661	9.75523	11.969
P07585	PGS2_HUMAN	DCN	Decorin	9	359	39.747	85.7143	100	42.8571	50	77.4473	107.743	7.19582	10.3765	10.7628	0.0220149	10.3834	0.03125	1.39118	0.365967	1.44201	0.938106	May affect the rate of fibrils formation.	Secreted	Secreted to extracellular matrix	core matrisome (Proteoglycans)								0	0	0	9.945	0	13.9279	0	10.768	1.46486	38.1379	50.4048	10.7426	0	1.11149	0	0
P07996	TSP1_HUMAN	THBS1	Thrombospondin-1	9	1170	129.383	85.7143	100	42.8571	83.3333	26.6943	22.2836	8.04643	15.4749	3.31754	0.0748803	1.43999	0.21875	0.834771	0.945221	1.9232	0.211634	Adhesive glycoprotein that mediates cell-to-cell and cell-to-matrix interactions. Binds heparin. May play a role in dentinogenesis and/or maintenance of dentin and dental pulp (By similarity). Ligand for CD36 mediating antiangiogenic properties. Plays a role in ER stress response, via its interaction with the activating transcription factor 6 alpha (ATF6) which produces adaptive ER stress respons…	Secreted	Secreted to extracellular matrix	core matrisome (ECM glycoproteins)	Yes	Yes	Yes	Yes	Yes			0	0	0	4.09231	9.81281	0	0	30.2841	18.3618	7.67909	31.5446	26.0265	0	8.72253	7.53828	19.0175
P39059	COFA1_HUMAN	COL15A1	Collagen alpha-1(XV) chain	9	1388	141.72	85.7143	100	57.1429	100	156.153	113.12	42.1175	43.217	3.70755	0.0220149	2.61747	0.03125	0.724416	1	1.02611	0.222081	Structural protein that stabilizes microvessels and muscle cells, both in heart and in skeletal muscle. {ECO:0000269|PubMed:10049780}.; Restin potently inhibits angiogenesis. {ECO:0000250}.	Secreted	Secreted to extracellular matrix	core matrisome (collagens)	Yes		Yes					6.20454	0	0	302.259	43.0254	0	0	30.3916	18.2687	239.957	155.286	21.9897	34.983	13.3425	23.3773	10.3236
P01019	ANGT_HUMAN	AGT	Angiotensinogen	9	485	53.154	71.4286	100	42.8571	100	78.4845	108.26	28.724	59.6899	2.73237	0.0314243	1.8137	0.03125	1.37937	0.431401	2.07805	0.218204	Essential component of the renin-angiotensin system (RAS), a potent regulator of blood pressure, body fluid and electrolyte homeostasis.; [Angiotensin-2]: acts directly on vascular smooth muscle as a potent vasoconstrictor, affects cardiac contractility and heart rate through its action on the sympathetic nervous system, and alters renal sodium and water absorption through its ability to stimulat…	Secreted	Secreted to blood	matrisome associated (ECM regulators)	Yes	Yes	Yes	Yes	Yes			0	0	0	29.6978	0	0	0	62.4683	73.8693	64.7305	49.187	74.1316	52.7765	41.5468	90.9194	49.578
P02649	APOE_HUMAN	APOE	Apolipoprotein E	9	317	36.154	100	100	71.4286	100	67.38	40.3769	46.4445	33.644	1.45076	0.46875	1.20012	0.5625	0.599241	0.101399	0.724391	0.942978	APOE is an apolipoprotein, a protein associating with lipid particles, that mainly functions in lipoprotein-mediated lipid transport between organs via the plasma and interstitial fluids (PubMed:6860692, PubMed:1911868, PubMed:14754908). APOE is a core component of plasma lipoproteins and is involved in their production, conversion and clearance (PubMed:6860692, PubMed:2762297, PubMed:1911868, Pu…	Secreted	Secreted to blood		Yes	Yes	Yes	Yes	Yes	Yes		146.035	0	76.8394	97.0037	102.657	63.541	0	13.275	48.822	40.1407	79.8993	25.6012	35.5685	20.342	5.18952	35.2635
P02766	TTHY_HUMAN	TTR	Transthyretin	9	147	15.887	85.7143	100	42.8571	83.3333	152.294	145.764	23.3774	59.7503	6.51458	0.0510767	2.43955	0.0625	0.957122	0.628205	2.5559	0.122834	Thyroid hormone-binding protein. Probably transports thyroxine from the bloodstream to the brain. {ECO:0000269|PubMed:3714052}.	Secreted	Secreted to blood		Yes	Yes	Yes	Yes	Yes			0	0	40.5706	82.4177	0	33.8477	0	0	49.2658	73.8056	98.4034	118.649	53.5848	36.0311	51.8336	0
P04196	HRG_HUMAN	HRG	Histidine-rich glycoprotein	9	525	59.578	71.4286	100	71.4286	100	12.5198	9.99752	18.8009	62.4404	0.665914	0.296875	0.160113	0.03125	0.798536	0.942978	3.32113	0.0380533	Plasma glycoprotein that binds a number of ligands such as heme, heparin, heparan sulfate, thrombospondin, plasminogen, and divalent metal ions. Binds heparin and heparin/glycosaminoglycans in a zinc-dependent manner. Binds heparan sulfate on the surface of liver, lung, kidney and heart endothelial cells. Binds to N-sulfated polysaccharide chains on the surface of liver endothelial cells. Inhibit…	Secreted	Secreted to blood	matrisome associated (ECM regulators)	Yes	Yes	Yes	Yes	Yes			0	11.2245	5.87575	3.4979	0	0	0	12.2033	43.4617	58.8414	139.5	29.1925	70.9435	33.8046	62.1744	39.0267
P05546	HEP2_HUMAN	SERPIND1	Heparin cofactor 2	9	499	57.071	71.4286	100	57.1429	100	40.575	60.1199	33.3492	52.1513	1.21667	0.546865	1.1528	0.6875	1.4817	0.352449	1.5638	0.131475	Thrombin inhibitor activated by the glycosaminoglycans, heparin or dermatan sulfate. In the presence of the latter, HC-II becomes the predominant thrombin inhibitor in place of antithrombin III (AT-III). Also inhibits chymotrypsin, but in a glycosaminoglycan-independent manner. {ECO:0000269|PubMed:1939083}.; Peptides at the N-terminal of HC-II have chemotactic activity for both monocytes and neut…	Secreted	Secreted to blood	matrisome associated (ECM regulators)	Yes	Yes	Yes	Yes				13.9281	0	0	21.4675	0	0	0	149.914	36.9066	32.6953	93.7565	47.245	87.3731	23.1288	42.8081	18.5964
P19827	ITIH1_HUMAN	ITIH1	Inter-alpha-trypsin inhibitor heavy chain H1	9	911	101.389	85.7143	100	71.4286	100	106.362	57.3887	41.6516	22.5438	2.55362	0.350816	2.54565	0.03125	0.539558	0.835664	0.541246	0.942978	May act as a carrier of hyaluronan in serum or as a binding protein between hyaluronan and other matrix protein, including those on cell surfaces in tissues to regulate the localization, synthesis and degradation of hyaluronan which are essential to cells undergoing biological processes.; Contains a potential peptide which could stimulate a broad spectrum of phagocytotic cells.	Secreted	Secreted to blood	matrisome associated (ECM regulators)	Yes	Yes	Yes	Yes	Yes	Yes		65.0834	149.577	0	32.6242	15.7508	0	0	47.2723	16.1057	13.5226	30.7478	37.4168	13.0929	8.37939	24.8003	20.8256
P00338	LDHA_HUMAN	LDHA	L-lactate dehydrogenase A chain	9	332	36.689	100	100	71.4286	83.3333	78.0817	118.12	25.6527	25.9191	3.0438	0.109375	4.55726	0.03125	1.51278	0.234266	1.01039	0.829399		Intracellular			Yes		Yes	Yes		Yes		41.7142	0	36.3737	8.27607	26.9223	29.5602	0	8.09336	21.3656	72.0221	21.6598	112.092	5.22315	0	12.6595	3.8807
P00558	PGK1_HUMAN	PGK1	Phosphoglycerate kinase 1	9	417	44.615	100	100	71.4286	100	188.799	263.426	95.8182	111.538	1.97038	0.21875	2.36175	0.03125	1.39528	0.294872	1.16406	0.519743	Catalyzes one of the two ATP producing reactions in the glycolytic pathway via the reversible conversion of 1,3-diphosphoglycerate to 3-phosphoglycerate (PubMed:30323285, PubMed:7391028). In addition to its role as a glycolytic enzyme, it seems that PGK-1 acts as a polymerase alpha cofactor protein (primer recognition protein) (PubMed:2324090). May play a role in sperm motility (PubMed:26677959).…	Intracellular			Yes	Yes	Yes	Yes		Yes		94.2717	0	107.302	67.5117	9.91346	11.7708	0	74.3678	137.087	257.698	151.596	176.232	129.64	114.571	68.0979	29.0924
P05976	MYL1_HUMAN	MYL1	Myosin light chain 1/3, skeletal muscle isoform	9	194	21.145	85.7143	100	57.1429	83.3333	91.3399	189.019	47.5187	24.4326	1.92219	0.203272	7.73635	0.03125	2.06941	0.137529	0.514168	0.884821	Non-regulatory myosin light chain required for proper formation and/or maintenance of myofibers, and thus appropriate muscle function. {ECO:0000269|PubMed:30215711}.	Intracellular			Yes					Yes		0	0	46.936	5.14396	30.9229	17.4432	0	58.0297	1.50376	226.161	56.5831	6.10414	0	2.55563	34.8455	46.5072
P08590	MYL3_HUMAN	MYL3	Myosin light chain 3	9	195	21.932	100	100	57.1429	83.3333	615.306	316.927	288.754	50.0591	2.1309	0.296875	6.33106	0.03125	0.515072	0.445221	0.173362	1	Regulatory light chain of myosin. Does not bind calcium.	Intracellular			Yes					Yes		0	636.631	0	20.6216	139.342	200.849	0	706.2	12.1742	666.274	212.537	31.11	7.65053	12.7081	0	36.3493
P11678	PERE_HUMAN	EPX	Eosinophil peroxidase	9	715	81.04	100	83.3333	57.1429	66.6667	66.0934	27.0882	7.6601	14.6524	8.62826	0.03125	1.84872	0.205903	0.409847	0.0734266	1.91282	0.508432	Mediates tyrosine nitration of secondary granule proteins in mature resting eosinophils. Shows significant inhibitory activity towards Mycobacterium tuberculosis H37Rv by inducing bacterial fragmentation and lysis. {ECO:0000269|PubMed:12540536, ECO:0000269|PubMed:18694936}.	Intracellular										9.04391	8.75213	0	22.2676	100.393	118.374	0	0	29.7591	6.06559	35.2092	34.5327	5.37611	12.7964	0	0
P21695	GPDA_HUMAN	GPD1	Glycerol-3-phosphate dehydrogenase [NAD(+)], cytoplasmic	9	349	37.568	71.4286	83.3333	28.5714	100	33.7842	30.1991	3.62295	18.3081	9.32506	0.0314243	1.6495	0.5625	0.893883	0.942742	5.05337	0.0331061	Has glycerol-3-phosphate dehydrogenase activity. {ECO:0000269|PubMed:7772607}.	Intracellular			Yes		Yes					0	0	0	3.47503	0	0	0	0	4.14625	21.2144	6.60009	10.493	2.92749	6.27834	78.9765	4.57313
P52179	MYOM1_HUMAN	MYOM1	Myomesin-1	9	1685	187.627	85.7143	100	57.1429	83.3333	19.7137	7.11864	14.4534	8.46598	1.36395	0.578125	0.840853	1	0.361101	0.234266	0.585743	0.663865	Major component of the vertebrate myofibrillar M band. Binds myosin, titin, and light meromyosin. This binding is dose dependent.	Intracellular										2.94453	0	67.8509	0	25.4127	42.8756	0	0	9.24361	21.1348	10.654	11.2374	3.68007	0	0.653303	24.5712
P68363	TBA1B_HUMAN	TUBA1B	Tubulin alpha-1B chain	9	451	50.152	100	100	100	100	173.681	151.129	285.314	395.786	0.608738	0.015625	0.381844	0.03125	0.870149	0.445221	1.3872	0.180653	Tubulin is the major constituent of microtubules. It binds two moles of GTP, one at an exchangeable site on the beta chain and one at a non-exchangeable site on the alpha chain.	Intracellular						Yes		Yes		216.516	489.773	205.826	157.634	192.96	104.925	290.431	159.561	321.173	313.916	443.797	430.328	240.625	250.155	641.991	367.82
Q00610	CLH1_HUMAN	CLTC	Clathrin heavy chain 1	9	1675	191.615	57.1429	100	57.1429	83.3333	4.47961	7.20919	4.1422	26.6712	1.08145	0.796253	0.270298	0.84375	1.60934	0.615126	6.4389	0.384757	Clathrin is the major protein of the polyhedral coat of coated pits and vesicles. Two different adapter protein complexes link the clathrin lattice either to the plasma membrane or to the trans-Golgi network. Acts as component of the TACC3/ch-TOG/clathrin complex proposed to contribute to stabilization of kinetochore fibers of the mitotic spindle by acting as inter-microtubule bridge (PubMed:1585…	Intracellular			Yes		Yes			Yes		0	0	8.25402	0	0	0	0	1.35852	11.9461	7.43682	9.76763	3.18844	10.5793	0.609445	135.883	0
Q86Y22	CONA1_HUMAN	COL23A1	Collagen alpha-1(XXIII) chain	9	540	51.944	100	100	42.8571	100	184.834	183.099	49.6019	154.216	3.72635	0.078125	1.18729	0.84375	0.990615	0.628205	3.10908	0.12825		Intracellular		core matrisome (collagens)								0	0	105.274	246.362	39.2513	26.8971	0	0	82.6976	159.242	315.646	298.403	53.6749	71.6217	131.337	54.6172
Q9C0G0	ZN407_HUMAN	ZNF407	Zinc finger protein 407	9	2248	247.367	85.7143	100	71.4286	100	38.6073	23.408	81.962	23.9987	0.471038	0.46875	0.975385	1	0.60631	1	0.292803	0.942978	May be involved in transcriptional regulation.	Intracellular										131.102	0	222.439	0	180.656	15.579	0	202.908	3.17164	14.1136	12.9074	23.1578	43.8994	42.0963	4.30632	17.6251
Q9UPA5	BSN_HUMAN	BSN	Protein bassoon	9	3926	416.469	100	83.3333	57.1429	100	84.839	49.3198	30.108	34.3434	2.81782	0.046875	1.43607	0.4375	0.581334	0.234266	1.14068	0.942742	Scaffold protein of the presynaptic cytomatrix at the active zone (CAZ) which is the place in the synapse where neurotransmitter is released (PubMed:12812759). After synthesis, participates in the formation of Golgi-derived membranous organelles termed Piccolo-Bassoon transport vesicles (PTVs) that are transported along axons to sites of nascent synaptic contacts (PubMed:19380881). At the presyna…	Intracellular										53.5156	0	39.8711	240.052	25.6643	50.0659	0	0	76.9186	40.4504	47.6631	43.6852	32.3381	30.3768	32.6433	19.3542
A8TX70	CO6A5_HUMAN	COL6A5	Collagen alpha-5(VI) chain	8	2615	289.926	57.1429	83.3333	42.8571	100	14.4052	22.1942	19.0812	37.8259	0.754943	0.666955	0.586746	0.21875	1.5407	0.31057	1.98236	0.168767	Collagen VI acts as a cell-binding protein. {ECO:0000250}.	Secreted	Secreted in other tissues	core matrisome (collagens)								0	68.855	0	0	0	0	0	0	18.7883	45.9254	26.7468	40.4121	20.4458	33.2142	42.0658	64.0704
P01834	IGKC_HUMAN	IGKC	Immunoglobulin kappa constant	8	107	11.765	100	100	85.7143	100	1410.23	1084.53	944.411	437.46	1.49324	0.375	2.47915	0.0625	0.769043	0.365967	0.463209	0.294872	Constant region of immunoglobulin light chains. Immunoglobulins, also known as antibodies, are membrane-bound or secreted glycoproteins produced by B lymphocytes. In the recognition phase of humoral immunity, the membrane-bound immunoglobulins serve as receptors which, upon binding of a specific antigen, trigger the clonal expansion and differentiation of B lymphocytes into immunoglobulins-secret…	Secreted	Immunoglobulin genes					Yes		Yes		2043.18	1127.39	2072.6	1719.23	713.769	1018.89	0	476.757	539.352	351.602	702.33	910.544	307.464	390.663	219.919	93.839
P51884	LUM_HUMAN	LUM	Lumican	8	338	38.429	57.1429	100	57.1429	66.6667	38.1073	83.1896	25.9698	6.29531	1.46737	0.263199	13.2145	0.03125	2.18304	0.0985429	0.242409	0.607022		Secreted	Secreted to extracellular matrix	core matrisome (Proteoglycans)	Yes	Yes	Yes	Yes				33.6518	0	0	0	0	0	0	79.1547	1.84396	67.138	32.3471	2.84994	1.55975	1.01502	0	0
Q9P218	COKA1_HUMAN	COL20A1	Collagen alpha-1(XX) chain	8	1284	135.83	71.4286	83.3333	42.8571	83.3333	149.78	73.3836	24.8122	84.7932	6.03654	0.143433	0.865443	1	0.489944	0.942742	3.4174	0.122834	Probable collagen protein.	Secreted	Secreted to extracellular matrix	core matrisome (collagens)								41.831	0	0	9.46489	0	0	0	0	69.6304	62.2238	111.493	200.933	40.4116	46.2605	109.661	0
P04003	C4BPA_HUMAN	C4BPA	C4b-binding protein alpha chain	8	597	67.033	85.7143	100	71.4286	100	33.8418	20.4169	22.7883	13.0306	1.48506	0.46875	1.56684	0.5625	0.603304	0.365967	0.571814	0.720617	Controls the classical pathway of complement activation. It binds as a cofactor to C3b/C4b inactivator (C3bINA), which then hydrolyzes the complement fragment C4b. It also accelerates the degradation of the C4bC2a complex (C3 convertase) by dissociating the complement fragment C2a. Alpha chain binds C4b. It interacts also with anticoagulant protein S and with serum amyloid P component.	Secreted	Secreted to blood		Yes	Yes	Yes	Yes	Yes			61.8117	0	14.5844	63.1222	11.1463	0	0	39.9117	21.6313	21.5786	9.71975	24.326	26.9335	8.93976	5.67526	2.5895
P04083	ANXA1_HUMAN	ANXA1	Annexin A1	8	346	38.714	57.1429	100	42.8571	100	19.7949	19.2699	5.78407	10.4174	3.42232	0.101995	1.84978	0.09375	0.973474	0.942742	1.80104	0.218204	Plays important roles in the innate immune response as effector of glucocorticoid-mediated responses and regulator of the inflammatory process. Has anti-inflammatory activity (PubMed:8425544). Plays a role in glucocorticoid-mediated down-regulation of the early phase of the inflammatory response (By similarity). Promotes resolution of inflammation and wound healing (PubMed:25664854). Functions at…	Secreted	Secreted to blood	matrisome associated (ECM-affiliated proteins)	Yes		Yes	Yes				7.25616	0	0	0	0	0	0	0	10.2485	22.9838	26.7194	11.642	4.29738	8.58812	6.28362	4.97367
P08246	ELNE_HUMAN	ELANE	Neutrophil elastase	8	267	28.518	100	100	71.4286	100	150.363	147.896	46.31	37.9939	3.24689	0.21875	3.89263	0.03125	0.983592	0.835664	0.820425	0.942978	Modifies the functions of natural killer cells, monocytes and granulocytes. Inhibits C5a-dependent neutrophil enzyme release and chemotaxis (PubMed:15140022). Capable of killing E.coli but not S.aureus in vitro; digests outer membrane protein A (ompA) in E.coli and K.pneumoniae (PubMed:10947984). {ECO:0000269|PubMed:10947984, ECO:0000269|PubMed:15140022}.	Secreted	Secreted to blood	matrisome associated (ECM regulators)		Yes				Yes		162.533	0	44.208	20.9188	62.9027	25.8585	0	5.66995	46.3955	65.363	40.1277	77.6279	51.7392	35.808	18.1274	4.53302
P12724	ECP_HUMAN	RNASE3	Eosinophil cationic protein	8	160	18.385	100	100	85.7143	100	70.854	41.9298	82.6427	22.9746	0.857353	0.6875	1.82505	0.5625	0.591778	0.234266	0.277998	0.234266	Cytotoxin and helminthotoxin with low-efficiency ribonuclease activity. Possesses a wide variety of biological activities. Exhibits antibacterial activity, including cytoplasmic membrane depolarization of preferentially Gram-negative, but also Gram-positive strains. Promotes E.coli outer membrane detachment, alteration of the overall cell shape and partial loss of cell content. {ECO:0000269|PubMe…	Secreted	Secreted to blood			Yes			Yes			36.1055	195.563	26.6507	9.21341	75.4077	164.205	0	179.249	97.6302	43.3006	70.2265	46.217	1.63341	15.0629	0.679155	4.02841
Q9Y4D8	HECD4_HUMAN	HECTD4	Probable E3 ubiquitin-protein ligase HECTD4	8	3996	439.344	71.4286	100	71.4286	100	113.908	292.059	26.978	236.353	4.22227	0.203272	1.23569	0.84375	2.56398	0.0999454	8.76095	0.0380533	E3 ubiquitin-protein ligase which accepts ubiquitin from an E2 ubiquitin-conjugating enzyme in the form of a thioester and then directly transfers the ubiquitin to targeted substrates. {ECO:0000250}.	Membrane								Yes		108.901	0	7.23976	10.0364	0	0	0	17.8523	13.2589	41.5943	36.9975	443.055	21.3936	50.8982	84.4432	781.331
P02511	CRYAB_HUMAN	CRYAB	Alpha-crystallin B chain	8	175	20.159	57.1429	100	28.5714	50	64.262	85.5095	2.93864	10.9578	21.8679	0.0500056	7.80355	0.03125	1.33064	0.35045	3.72886	0.625092	May contribute to the transparency and refractive index of the lens. Has chaperone-like activity, preventing aggregation of various proteins under a wide range of stress conditions.	Membrane										0	0	0	0	0	0	0	0	5.02771	15.5428	62.7198	2.53115	0	0	0	0.495667
P12235	ADT1_HUMAN	SLC25A4	ADP/ATP translocase 1	8	298	33.064	85.7143	83.3333	57.1429	16.6667	63.1862	45.727	10.7506	2.03438	5.87745	0.0510767	22.4772	0.035015	0.723688	0.886248	0.189234	0.142665	ADP:ATP antiporter that mediates import of ADP into the mitochondrial matrix for ATP synthesis, and export of ATP out to fuel the cell (PubMed:21586654, PubMed:27693233). Cycles between the cytoplasmic-open state (c-state) and the matrix-open state (m-state): operates by the alternating access mechanism with a single substrate-binding site intermittently exposed to either the cytosolic (c-state) …	Membrane								Yes		14.0216	0	20.6001	3.01779	32.2062	31.9569	0	1.45997	0	39.1727	12.2063	0	0	0	0	0
Q9Y6V0	PCLO_HUMAN	PCLO	Protein piccolo	8	5142	560.699	71.4286	100	42.8571	83.3333	107.366	38.8267	5.29859	25.6986	20.2631	0.0314243	1.51085	0.6875	0.36163	0.616591	4.85008	0.0910394	Scaffold protein of the presynaptic cytomatrix at the active zone (CAZ) which is the place in the synapse where neurotransmitter is released (By similarity). After synthesis, participates in the formation of Golgi-derived membranous organelles termed Piccolo-Bassoon transport vesicles (PTVs) that are transported along axons to sites of nascent synaptic contacts (By similarity). At the presynaptic…	Membrane										0	0	0	0	0	495.333	0	1.7568	5.63872	29.6946	34.3067	73.6168	5.12592	25.2492	15.8929	0
P00325	ADH1B_HUMAN	ADH1B	Alcohol dehydrogenase 1B	8	375	39.855	71.4286	100	28.5714	66.6667	45.5798	62.3439	5.1052	8.96348	8.92811	0.0314243	6.95532	0.09375	1.3678	0.519743	1.75576	0.312752	Catalyzes the NAD-dependent oxidation of all-trans-retinol and its derivatives such as all-trans-4-hydroxyretinol and may participate in retinoid metabolism (PubMed:15369820, PubMed:16787387). In vitro can also catalyzes the NADH-dependent reduction of all-trans-retinal and its derivatives such as all-trans-4-oxoretinal (PubMed:15369820, PubMed:16787387). Catalyzes in the oxidative direction with…	Intracellular			Yes		Yes	Yes				0	0	0	13.1	0	0	0	0	11.0706	24.6658	7.47935	27.7081	2.54007	16.0534	0	0
P08133	ANXA6_HUMAN	ANXA6	Annexin A6	8	673	75.873	71.4286	100	42.8571	66.6667	18.8612	24.3367	17.522	6.39669	1.07643	0.666955	3.80457	0.0625	1.29031	0.720617	0.365066	1	May associate with CD21. May regulate the release of Ca(2+) from intracellular stores.	Intracellular		matrisome associated (ECM-affiliated proteins)								0	0	0	0	23.9785	0	0	13.0882	47.8338	61.732	22.9962	0	11.5256	3.38902	0.469387	0
P11413	G6PD_HUMAN	G6PD	Glucose-6-phosphate 1-dehydrogenase	8	515	59.257	71.4286	100	71.4286	100	11.6624	48.481	57.303	79.4878	0.203521	0.203272	0.609918	0.21875	4.15705	0.0999454	1.38715	0.224001	Catalyzes the rate-limiting step of the oxidative pentose-phosphate pathway, which represents a route for the dissimilation of carbohydrates besides glycolysis. The main function of this enzyme is to provide reducing power (NADPH) and pentose phosphates for fatty acid and nucleic acid synthesis. {ECO:0000269|PubMed:15858258, ECO:0000269|PubMed:24769394, ECO:0000269|PubMed:26479991, ECO:0000269|Pu…	Intracellular			Yes	Yes	Yes	Yes		Yes		30.0178	0	133.953	10.4708	0	0	0	194.425	2.93567	39.7891	74.9237	75.1939	65.578	84.8051	49.6722	126.754
P12270	TPR_HUMAN	TPR	Nucleoprotein TPR	8	2363	267.293	85.7143	100	57.1429	100	66.0444	94.658	32.1323	77.7276	2.05539	0.375	1.21782	1	1.43325	0.835664	2.41898	0.281317	Component of the nuclear pore complex (NPC), a complex required for the trafficking across the nuclear envelope. Functions as a scaffolding element in the nuclear phase of the NPC essential for normal nucleocytoplasmic transport of proteins and mRNAs, plays a role in the establishment of nuclear-peripheral chromatin compartmentalization in interphase, and in the mitotic spindle checkpoint signali…	Intracellular								Yes		0	0	13.9899	76.2907	8.93218	0	0	85.497	67.1357	58.3036	121.594	194.626	51.2816	58.0908	32.4531	8.31925
P13647	K2C5_HUMAN	KRT5	Keratin, type II cytoskeletal 5	8	590	62.378	85.7143	100	100	100	91.5248	78.0581	134.691	83.4284	0.679516	0.46875	0.935631	1	0.852863	0.730769	0.619405	0.180653		Intracellular			Yes		Yes			Yes		176.052	240.684	104.994	27.3888	0	12.2502	102.489	124.629	85.5977	108.392	125.348	145.215	88.1836	81.4462	17.4177	42.9595
P18206	VINC_HUMAN	VCL	Vinculin	8	1134	123.799	85.7143	100	42.8571	83.3333	13.9116	17.6721	4.29407	5.4947	3.23972	0.107058	3.21621	0.03125	1.27031	0.445221	1.2796	0.607022	Actin filament (F-actin)-binding protein involved in cell-matrix adhesion and cell-cell adhesion. Regulates cell-surface E-cadherin expression and potentiates mechanosensing by the E-cadherin complex. May also play important roles in cell morphology and locomotion. {ECO:0000269|PubMed:20484056}.	Intracellular			Yes	Yes	Yes	Yes				0	0	8.289	5.32686	0	34.5668	0	0	5.48728	16.2822	5.1073	17.0397	1.99844	3.98585	4.83694	0
P20930	FILA_HUMAN	FLG	Filaggrin	8	4061	435.17	100	100	57.1429	100	108.248	195.511	12.3068	87.9939	8.79578	0.015625	2.22187	0.6875	1.80614	0.835664	7.15002	0.0177784	Aggregates keratin intermediate filaments and promotes disulfide-bond formation among the intermediate filaments during terminal differentiation of mammalian epidermis.	Intracellular		matrisome associated (Secreted factors)	Yes					Yes		0	0	14.7593	204.753	51.5802	59.6529	0	18.5724	31.5561	21.2599	126.655	195.299	51.0466	13.7801	82.2378	58.9457
P30043	BLVRB_HUMAN	BLVRB	Flavin reductase (NADPH)	8	206	22.119	100	100	85.7143	100	206.694	367.197	168.122	310.704	1.22942	0.46875	1.18182	0.4375	1.77653	0.0734266	1.84808	0.945221	Broad specificity oxidoreductase that catalyzes the NADPH-dependent reduction of a variety of flavins, such as riboflavin, FAD or FMN, biliverdins, methemoglobin and PQQ (pyrroloquinoline quinone). Contributes to heme catabolism and metabolizes linear tetrapyrroles. Can also reduce the complexed Fe(3+) iron to Fe(2+) in the presence of FMN and NADPH. In the liver, converts biliverdin to bilirubin…	Intracellular			Yes		Yes	Yes		Yes		277.16	155.758	167.704	162.755	14.9205	84.2864	0	218.992	143.752	213.49	1151.46	346.663	88.3552	217.485	24.3425	35.918
P31146	COR1A_HUMAN	CORO1A	Coronin-1A	8	461	51.026	85.7143	100	42.8571	66.6667	78.9385	21.3915	7.66454	3.50255	10.2992	0.107058	6.10742	0.03125	0.27099	0.5338	0.456981	0.821671	May be a crucial component of the cytoskeleton of highly motile cells, functioning both in the invagination of large pieces of plasma membrane, as well as in forming protrusions of the plasma membrane involved in cell locomotion. In mycobacteria-infected cells, its retention on the phagosomal membrane prevents fusion between phagosomes and lysosomes. {ECO:0000269|PubMed:10338208}.	Intracellular			Yes		Yes					0	0	45.7119	0	17.1347	27.3498	0	0	5.20387	2.73598	3.38435	14.3224	0	0	2.00755	1.30103
P40925	MDHC_HUMAN	MDH1	Malate dehydrogenase, cytoplasmic	8	334	36.426	100	100	71.4286	66.6667	105.782	70.4279	16.8335	10.162	6.28403	0.03125	6.93055	0.03125	0.665781	0.835664	0.603673	0.514483	Catalyzes the reduction of aromatic alpha-keto acids in the presence of NADH (PubMed:3052244). Plays essential roles in the malate-aspartate shuttle and the tricarboxylic acid cycle, important in mitochondrial NADH supply for oxidative phosphorylation (PubMed:31538237). {ECO:0000269|PubMed:3052244, ECO:0000269|PubMed:31538237}.	Intracellular			Yes		Yes			Yes		21.9671	0	26.6507	269.772	16.8327	23.3019	0	30.2584	25.0005	13.958	15.6342	30.5301	12.0844	2.72294	0	0
P40926	MDHM_HUMAN	MDH2	Malate dehydrogenase, mitochondrial	8	338	35.503	57.1429	100	28.5714	83.3333	38.5296	20.7499	5.55439	9.65184	6.93679	0.0500056	2.14984	0.21875	0.538545	0.518008	1.7377	0.22932		Intracellular			Yes		Yes	Yes		Yes		0	0	0	0	0	0	0	0	19.2746	19.6061	3.86635	28.9262	3.34424	4.34854	17.4258	0
P50395	GDIB_HUMAN	GDI2	Rab GDP dissociation inhibitor beta	8	445	50.663	100	100	71.4286	66.6667	208.976	14.2774	51.3251	3.08048	4.07161	0.03125	4.6348	0.0625	0.0683208	0.00815851	0.060019	0.3464	Regulates the GDP/GTP exchange reaction of most Rab proteins by inhibiting the dissociation of GDP from them, and the subsequent binding of GTP to them.	Intracellular			Yes		Yes	Yes		Yes		103.175	100.625	147.943	86.4186	168.831	1067.89	0	0	4.47531	3.0576	3.81702	8.96154	0	1.96956	3.73479	0
P68104	EF1A1_HUMAN	EEF1A1	Elongation factor 1-alpha 1	8	462	50.141	100	100	85.7143	100	123.32	126.108	202.577	241.106	0.608757	0.375	0.523041	0.4375	1.02261	0.945221	1.19019	0.628205	This protein promotes the GTP-dependent binding of aminoacyl-tRNA to the A-site of ribosomes during protein biosynthesis. Plays a role in the positive regulation of IFNG transcription in T-helper 1 cells as part of an IFNG promoter-binding complex with TXK and PARP1 (PubMed:17177976). {ECO:0000269|PubMed:17177976}.	Intracellular			Yes		Yes	Yes		Yes		195.613	531.247	77.9935	42.8435	46.548	52.4626	0	168.078	193.837	251.274	403.183	201.368	348.221	361.896	58.7638	73.2067
P78417	GSTO1_HUMAN	GSTO1	Glutathione S-transferase omega-1	8	241	27.566	57.1429	83.3333	57.1429	100	39.3271	15.2002	18.0519	117.801	2.17856	0.546865	0.129033	0.03125	0.386507	0.56229	6.52568	0.00323167	Exhibits glutathione-dependent thiol transferase and dehydroascorbate reductase activities. Has S-(phenacyl)glutathione reductase activity. Has also glutathione S-transferase activity. Participates in the biotransformation of inorganic arsenic and reduces monomethylarsonic acid (MMA) and dimethylarsonic acid. {ECO:0000269|PubMed:10783391, ECO:0000269|PubMed:11511179, ECO:0000269|PubMed:17226937, …	Intracellular			Yes		Yes	Yes		Yes		0	0	28.6792	0	0	0	0	6.17352	44.6538	46.8565	64.8254	59.0368	130.267	207.264	193.436	51.9746
Q03001	DYST_HUMAN	DST	Dystonin	8	7570	860.662	71.4286	100	57.1429	100	245.783	348.355	45.9699	63.4118	5.3466	0.270181	5.49354	0.15625	1.41733	0.283314	1.37942	0.222081	Cytoskeletal linker protein. Acts as an integrator of intermediate filaments, actin and microtubule cytoskeleton networks. Required for anchoring either intermediate filaments to the actin cytoskeleton in neural and muscle cells or keratin-containing intermediate filaments to hemidesmosomes in epithelial cells. The proteins may self-aggregate to form filaments or a two-dimensional mesh. Regulates…	Intracellular										0	0	18.6765	6.19562	0	0	0	189.87	50.4188	62.8247	29.9582	50.5717	41.3323	58.033	81.527	119.049
Q12955	ANK3_HUMAN	ANK3	Ankyrin-3	8	4377	480.41	85.7143	100	85.7143	100	1099.53	832.838	790.548	293.238	1.39085	0.375	2.84015	0.0625	0.757449	0.445221	0.37093	1	In skeletal muscle, required for costamere localization of DMD and betaDAG1 (By similarity). Membrane-cytoskeleton linker. May participate in the maintenance/targeting of ion channels and cell adhesion molecules at the nodes of Ranvier and axonal initial segments. Regulates KCNA1 channel activity in function of dietary Mg(2+) levels, and thereby contributes to the regulation of renal Mg(2+) reabs…	Intracellular								Yes		71.2763	1693.56	3124.11	789.496	0	3089.17	0	98.7188	295.029	251.135	577.504	263.505	234.116	248.988	365.406	69.9076
Q13642	FHL1_HUMAN	FHL1	Four and a half LIM domains protein 1	8	323	36.263	100	100	71.4286	100	1352	851.569	269.021	208.6	5.02563	0.03125	4.0823	0.0625	0.629857	0.294872	0.775404	0.942978	May have an involvement in muscle development or hypertrophy.	Intracellular			Yes							196.652	0	919.834	1740.83	1861.92	2141.11	0	208.42	228.985	329.259	523.929	329.944	85.6222	111.458	141.041	59.6082
Q9Y618	NCOR2_HUMAN	NCOR2	Nuclear receptor corepressor 2	8	2514	273.657	100	100	71.4286	100	347.663	343.825	105.041	143.245	3.3098	0.015625	2.40025	0.09375	0.98896	0.945221	1.36371	0.431401	Transcriptional corepressor (PubMed:20812024). Mediates the transcriptional repression activity of some nuclear receptors by promoting chromatin condensation, thus preventing access of the basal transcription. Isoform 1 and isoform 4 have different affinities for different nuclear receptors. Involved in the regulation BCL6-dependent of the germinal center (GC) reactions, mainly through the contro…	Intracellular										38.585	0	132.834	85.1155	121.1	153.66	0	94.9594	244.465	224.442	262.914	291.198	83.3933	116.003	55.5553	50.4091
P51888	PRELP_HUMAN	PRELP	Prolargin	7	382	43.81	71.4286	83.3333	28.5714	33.3333	15.7916	23.0216	1.74114	3.53124	9.06969	0.0314243	6.51941	0.035015	1.45784	0.429488	2.02812	0.930479	May anchor basement membranes to the underlying connective tissue. {ECO:0000250}.	Secreted	Secreted to extracellular matrix	core matrisome (Proteoglycans)	Yes							0	0	0	6.46996	0	0	0	8.08985	0	4.09814	20.7747	0	0	0	0.412772	0
P98160	PGBM_HUMAN	HSPG2	Basement membrane-specific heparan sulfate proteoglycan core protein	7	4391	468.83	100	100	100	100	4437.35	580.287	1804.75	276.818	2.4587	0.15625	2.09627	0.09375	0.130773	0.365967	0.153383	0.294872	Integral component of basement membranes. Component of the glomerular basement membrane (GBM), responsible for the fixed negative electrostatic membrane charge, and which provides a barrier which is both size- and charge-selective. It serves as an attachment substrate for cells. Plays essential roles in vascularization. Critical for normal heart development and for regulating the vascular respons…	Secreted	Secreted to extracellular matrix	core matrisome (Proteoglycans)	Yes		Yes	Yes		Yes		1589.11	951.856	9480.94	275.305	16002.4	13421.9	438.767	38.3692	30.6536	103.568	16.6203	231.439	989.531	43.4099	353.693	26.2172
P02749	APOH_HUMAN	APOH	Beta-2-glycoprotein 1	7	345	38.298	85.7143	100	57.1429	100	55.2542	49.692	20.3032	59.5721	2.72146	0.149325	0.834149	0.4375	0.899334	0.835664	2.93412	0.0119421	Binds to various kinds of negatively charged substances such as heparin, phospholipids, and dextran sulfate. May prevent activation of the intrinsic blood coagulation cascade by binding to phospholipids on the surface of damaged cells.	Secreted	Secreted to blood		Yes	Yes	Yes	Yes	Yes			0	0	31.792	0	48.0576	30.0928	0	20.8961	35.7328	53.7015	63.441	38.786	43.5508	37.0364	81.0877	93.5306
Q15582	BGH3_HUMAN	TGFBI	Transforming growth factor-beta-induced protein ig-h3	7	683	74.681	85.7143	100	85.7143	100	4931.9	2646.94	1267.7	2146.63	3.89044	0.109375	1.23306	0.4375	0.536697	0.945221	1.69333	0.234266	Plays a role in cell adhesion (PubMed:8024701). May play a role in cell-collagen interactions (By similarity). {ECO:0000250|UniProtKB:O11780, ECO:0000269|PubMed:8024701}.	Secreted	Secreted to blood	core matrisome (ECM glycoproteins)	Yes	Yes	Yes	Yes				16.1248	113.975	0	0	34.9739	25.1395	1814.35	94.7199	3179.47	3655.24	742.873	3692.5	2219.78	1708.41	2361.97	2154.26
P20774	MIME_HUMAN	OGN	Mimecan	7	298	33.922	71.4286	100	28.5714	50	21.0439	30.4039	0.997606	0.712408	21.0944	0.0314243	42.6776	0.03125	1.44478	0.13308	0.714116	0.514705	Induces bone formation in conjunction with TGF-beta-1 or TGF-beta-2.	Secreted	Secreted in other tissues	core matrisome (Proteoglycans)	Yes		Yes	Yes				0	0	0	1.11338	0	0	0	0	0.278475	6.70477	2.94547	0.782724	0.546251	0	0	0
P22314	UBA1_HUMAN	UBA1	Ubiquitin-like modifier-activating enzyme 1	7	1058	117.849	57.1429	100	28.5714	83.3333	4.49034	10.7041	1.26845	62.1251	3.54003	0.0500056	0.172299	0.6875	2.3838	0.0985429	48.9773	0.0162069	Catalyzes the first step in ubiquitin conjugation to mark cellular proteins for degradation through the ubiquitin-proteasome system (PubMed:1606621, PubMed:1447181). Activates ubiquitin by first adenylating its C-terminal glycine residue with ATP, and thereafter linking this residue to the side chain of a cysteine residue in E1, yielding a ubiquitin-E1 thioester and free AMP (PubMed:1447181). Ess…	Membrane			Yes		Yes	Yes		Yes		0	0	0	0	0	0	0	0	2.73434	6.1448	15.7312	18.5419	310.154	8.6761	19.648	0
P27105	STOM_HUMAN	STOM	Erythrocyte band 7 integral membrane protein	7	288	31.731	100	100	71.4286	100	70.6514	52.1586	20.8651	45.791	3.3861	0.046875	1.13906	0.84375	0.738254	0.234266	2.19462	0.13308	Regulates ion channel activity and transmembrane ion transport. Regulates ASIC2 and ASIC3 channel activity.	Membrane			Yes					Yes		37.5077	0	16.8228	7.86912	89.0702	33.8211	0	30.9787	29.2138	31.5327	77.2515	88.7937	34.2697	41.013	27.4101	6.00801
P33121	ACSL1_HUMAN	ACSL1	Long-chain-fatty-acid--CoA ligase 1	7	698	77.943	71.4286	83.3333	42.8571	100	15.4716	14.587	7.9563	52.4787	1.94457	0.101995	0.27796	0.15625	0.942822	0.829399	6.59587	0.0356864	Catalyzes the conversion of long-chain fatty acids to their active form acyl-CoAs for both synthesis of cellular lipids, and degradation via beta-oxidation (PubMed:24269233, PubMed:22633490, PubMed:21242590). Preferentially uses palmitoleate, oleate and linoleate (PubMed:24269233). Preferentially activates arachidonate than epoxyeicosatrienoic acids (EETs) or hydroxyeicosatrienoic acids (HETEs) (…	Membrane								Yes		0	0	0	15.2719	0	0	0	10.3392	24.2284	21.1265	7.12078	185.869	31.5211	31.6207	53.0803	5.66073
Q9BXS0	COPA1_HUMAN	COL25A1	Collagen alpha-1(XXV) chain	7	654	64.771	85.7143	100	57.1429	100	17.0808	41.1567	17.9973	38.6924	0.949075	0.932405	1.06369	0.6875	2.40953	0.5338	2.1499	0.172359	Inhibits fibrillization of amyloid-beta peptide during the elongation phase. Has also been shown to assemble amyloid fibrils into protease-resistant aggregates. Binds heparin. {ECO:0000269|PubMed:15522881, ECO:0000269|PubMed:15615705, ECO:0000269|PubMed:15853808, ECO:0000269|PubMed:16300410}.	Membrane		core matrisome (collagens)								29.5621	0	0	62.6421	0	21.1182	0	13.8008	47.1714	35.447	63.4789	46.7801	2.10794	85.6743	33.1623	0.950931
Q9P0X4	CAC1I_HUMAN	CACNA1I	Voltage-dependent T-type calcium channel subunit alpha-1I	7	2223	245.103	71.4286	100	57.1429	100	49.3654	81.5511	44.647	134.855	1.10568	1	0.604731	0.09375	1.65199	0.431401	3.02048	0.0119421	Voltage-sensitive calcium channels (VSCC) mediate the entry of calcium ions into excitable cells and are also involved in a variety of calcium-dependent processes, including muscle contraction, hormone or neurotransmitter release, gene expression, cell motility, cell division and cell death. This channel gives rise to T-type calcium currents. T-type calcium channels belong to the 'low-voltage act…	Membrane										0	106.682	43.7184	154.776	0	0	0	0	96.2526	65.8759	154.727	117.779	87.2819	104.926	191.111	153.308
O15020	SPTN2_HUMAN	SPTBN2	Spectrin beta chain, non-erythrocytic 2	7	2390	271.325	85.7143	100	57.1429	100	83.6727	55.2665	285.555	1262.5	0.293018	0.932405	0.0437754	0.03125	0.660508	0.628205	4.42121	0.0259771	Probably plays an important role in neuronal membrane skeleton.	Intracellular								Yes		0.389098	0	0	209.096	0	110.784	0	118.539	893.067	986.892	1675.61	677.941	1633.73	1809.82	1676.83	101.063
O76041	NEBL_HUMAN	NEBL	Nebulette	7	1014	116.453	57.1429	100	71.4286	100	139.463	327.678	334.841	384.044	0.416505	0.0314243	0.85323	0.5625	2.34956	0.072557	1.14694	0.519743	Binds to actin and plays an important role in the assembly of the Z-disk. May functionally link sarcomeric actin to the desmin intermediate filaments in the heart muscle sarcomeres (PubMed:27733623). Isoform 2 might play a role in the assembly of focal adhesion (PubMed:15004028). {ECO:0000269|PubMed:15004028, ECO:0000269|PubMed:27733623}.	Intracellular										16.1248	0	0	0	0	0	170.647	157.403	778.379	1221.33	651.35	712.643	253.93	60.9576	485.986	139.396
P00491	PNPH_HUMAN	PNP	Purine nucleoside phosphorylase	7	289	32.118	85.7143	100	71.4286	100	25.5689	48.5438	28.8904	29.2181	0.885031	0.6875	1.66143	0.03125	1.89855	0.445221	1.01134	0.720617	Catalyzes the phosphorolytic breakdown of the N-glycosidic bond in the beta-(deoxy)ribonucleoside molecules, with the formation of the corresponding free purine bases and pentose-1-phosphate (PubMed:9305964, PubMed:23438750). Preferentially acts on 6-oxopurine nucleosides including inosine and guanosine (PubMed:9305964). {ECO:0000269|PubMed:23438750, ECO:0000269|PubMed:9305964}.	Intracellular			Yes		Yes			Yes		9.86183	0	22.4887	17.6312	7.59864	0	0	79.6377	50.4446	39.8001	20.6706	49.9421	23.805	50.4708	19.8218	10.5982
P02533	K1C14_HUMAN	KRT14	Keratin, type I cytoskeletal 14	7	472	51.561	42.8571	83.3333	85.7143	100	28.9481	1.7968	130.395	36.6288	0.222003	0.149325	0.0490543	0.0625	0.0620696	0.418957	0.280906	0.945221	The nonhelical tail domain is involved in promoting KRT5-KRT14 filaments to self-organize into large bundles and enhances the mechanical properties involved in resilience of keratin intermediate filaments in vitro. {ECO:0000269|PubMed:11724817}.	Intracellular			Yes		Yes			Yes		499.869	327.092	12.451	0	0	0	0	20.8983	16.7324	35.7232	98.9242	49.9642	36.2881	20.3217	7.27785	6.99676
P07384	CAN1_HUMAN	CAPN1	Calpain-1 catalytic subunit	7	714	81.89	57.1429	83.3333	28.5714	66.6667	6.26354	5.6812	0.922533	2.30136	6.7895	0.0500056	2.46863	0.205903	0.907028	1	2.4946	0.244114	Calcium-regulated non-lysosomal thiol-protease which catalyzes limited proteolysis of substrates involved in cytoskeletal remodeling and signal transduction (PubMed:21531719, PubMed:2400579). Proteolytically cleaves CTBP1 at 'Asn-375', 'Gly-387' and 'His-409' (PubMed:23707407). {ECO:0000269|PubMed:21531719, ECO:0000269|PubMed:23707407, ECO:0000269|PubMed:2400579}.	Intracellular			Yes					Yes		0	0	0	0	0	0	0	0	3.47097	2.98677	6.30838	0.464347	6.51617	0.51925	0	0
P07738	PMGE_HUMAN	BPGM	Bisphosphoglycerate mutase	7	259	30.005	71.4286	100	71.4286	100	83.5745	105.51	46.2313	49.5542	1.80775	0.270181	2.12919	0.03125	1.26247	0.616591	1.07187	0.942978	Plays a major role in regulating hemoglobin oxygen affinity by controlling the levels of its allosteric effector 2,3-bisphosphoglycerate (2,3-BPG). Also exhibits mutase (EC 5.4.2.11) activity. {ECO:0000269|PubMed:21045285}.	Intracellular			Yes	Yes	Yes			Yes		100.021	0	72.7124	0	0	38.4815	0	39.3016	56.3364	55.2483	47.5602	76.7511	50.4015	49.2502	45.9965	27.3655
P07900	HS90A_HUMAN	HSP90AA1	Heat shock protein HSP 90-alpha	7	732	84.66	71.4286	100	57.1429	83.3333	11.0901	7.61672	10.4278	26.9446	1.06352	0.931414	0.28268	0.15625	0.686803	0.616591	2.58393	0.19232	Molecular chaperone that promotes the maturation, structural maintenance and proper regulation of specific target proteins involved for instance in cell cycle control and signal transduction. Undergoes a functional cycle that is linked to its ATPase activity which is essential for its chaperone activity. This cycle probably induces conformational changes in the client proteins, thereby causing th…	Intracellular			Yes		Yes	Yes		Yes		12.8531	0	0	7.36158	0	0	0	4.09085	34.5782	21.4723	44.4705	14.4532	33.2838	4.87476	64.5855	0
P08311	CATG_HUMAN	CTSG	Cathepsin G	7	255	28.837	100	100	85.7143	100	146.922	102.448	55.0605	31.1115	2.66837	0.03125	3.29293	0.03125	0.697296	0.294872	0.565042	0.294872	Serine protease with trypsin- and chymotrypsin-like specificity. Cleaves complement C3. Has antibacterial activity against the Gram-negative bacterium P.aeruginosa, antibacterial activity is inhibited by LPS from P.aeruginosa, Z-Gly-Leu-Phe-CH2Cl and phenylmethylsulfonyl fluoride. {ECO:0000269|PubMed:1861080, ECO:0000269|PubMed:1937776, ECO:0000269|PubMed:8194606}.	Intracellular		matrisome associated (ECM regulators)	Yes							43.8174	103.097	60.1565	47.2559	124.044	329.955	0	32.7635	100.25	45.3391	58.9531	49.4746	35.2155	18.6532	9.9786	14.394
P10916	MLRV_HUMAN	MYL2	Myosin regulatory light chain 2, ventricular/cardiac muscle isoform	7	166	18.789	71.4286	100	42.8571	100	186.488	205.087	86.7384	27.4164	2.15	0.143433	7.48045	0.03125	1.09974	0.224001	0.316082	0.514483	Contractile protein that plays a role in heart development and function (By similarity). Following phosphorylation, plays a role in cross-bridge cycling kinetics and cardiac muscle contraction by increasing myosin lever arm stiffness and promoting myosin head diffusion; as a consequence of the increase in maximum contraction force and calcium sensitivity of contraction force. These events altoget…	Intracellular										0	0	0	9.44203	0	0	0	271.929	7.54221	327.698	125.831	29.9353	0.837328	4.48858	1.88703	1.51936
P14625	ENPL_HUMAN	HSP90B1	Endoplasmin	7	803	92.469	57.1429	83.3333	42.8571	100	5.24177	9.91754	27.2696	69.0711	0.19222	0.343777	0.143584	0.03125	1.89202	0.772029	2.5329	0.0505098	Molecular chaperone that functions in the processing and transport of secreted proteins (By similarity). When associated with CNPY3, required for proper folding of Toll-like receptors (By similarity). Functions in endoplasmic reticulum associated degradation (ERAD) (PubMed:18264092). Has ATPase activity (By similarity). May participate in the unfolding of cytosolic leaderless cargos (lacking the …	Intracellular			Yes	Yes	Yes	Yes		Yes		44.6119	0	0	0	0	0	0	0	123.737	22.5381	80.4226	36.7818	64.1926	52.6892	92.8198	87.5208
P21796	VDAC1_HUMAN	VDAC1	Voltage-dependent anion-selective channel protein 1	7	283	30.773	100	100	100	100	356.507	577.018	480.084	597.993	0.742592	0.9375	0.964925	0.5625	1.61853	0.365967	1.2456	0.5338	Forms a channel through the mitochondrial outer membrane and also the plasma membrane. The channel at the outer mitochondrial membrane allows diffusion of small hydrophilic molecules; in the plasma membrane it is involved in cell volume regulation and apoptosis. It adopts an open conformation at low or zero membrane potential and a closed conformation at potentials above 30-40 mV. The open state …	Intracellular			Yes		Yes	Yes		Yes		20.1443	1532.86	80.7915	33.15	68.1865	102.529	332.166	26.2178	685.202	683.21	521.007	898.872	606.104	581.811	642.506	337.659
P24752	THIL_HUMAN	ACAT1	Acetyl-CoA acetyltransferase, mitochondrial	7	427	45.2	100	100	71.4286	100	194.477	73.8758	63.2394	135.795	3.07525	0.296875	0.544023	0.21875	0.37987	1	2.14732	0.174143	This is one of the enzymes that catalyzes the last step of the mitochondrial beta-oxidation pathway, an aerobic process breaking down fatty acids into acetyl-CoA (PubMed:1715688, PubMed:7728148, PubMed:9744475). Using free coenzyme A/CoA, catalyzes the thiolytic cleavage of medium- to long-chain 3-oxoacyl-CoAs into acetyl-CoA and a fatty acyl-CoA shortened by two carbon atoms (PubMed:1715688, Pub…	Intracellular										16.3585	0	19.0962	20.9417	14.4928	11.8507	0	25.821	237.195	144.205	211.652	271.798	93.1436	12.4047	186.032	39.7403
P25054	APC_HUMAN	APC	Adenomatous polyposis coli protein	7	2843	311.646	71.4286	100	42.8571	100	44.4101	582.166	16.6156	70.4728	2.6728	0.796253	8.26086	0.4375	13.1089	0.174143	4.24137	0.0112427	Tumor suppressor. Promotes rapid degradation of CTNNB1 and participates in Wnt signaling as a negative regulator. APC activity is correlated with its phosphorylation state. Activates the GEF activity of SPATA13 and ARHGEF4. Plays a role in hepatocyte growth factor (HGF)-induced cell migration. Required for MMP9 up-regulation via the JNK signaling pathway in colorectal tumor cells. Acts as a media…	Intracellular										0	0	0	17.901	0	0	0	13.1182	50.7526	52.4383	101.239	22.9421	51.1732	62.4456	82.4202	102.617
P50990	TCPQ_HUMAN	CCT8	T-complex protein 1 subunit theta	7	548	59.621	100	100	71.4286	100	140.188	66.7323	252.414	193.445	0.555387	0.8125	0.344968	0.21875	0.476021	0.628205	0.766379	0.616591	Component of the chaperonin-containing T-complex (TRiC), a molecular chaperone complex that assists the folding of proteins upon ATP hydrolysis (PubMed:25467444). The TRiC complex mediates the folding of WRAP53/TCAB1, thereby regulating telomere maintenance (PubMed:25467444). As part of the TRiC complex may play a role in the assembly of BBSome, a complex involved in ciliogenesis regulating trans…	Intracellular				Yes		Yes		Yes		0	1232.71	28.8191	340.645	287.339	251.395	0	138.89	210.738	155.739	377.482	4.09396	143.092	187.5	446.782	1.72117
P50991	TCPD_HUMAN	CCT4	T-complex protein 1 subunit delta	7	539	57.924	57.1429	100	14.2857	33.3333	6.72226	26.7153	0.762078	2.17858	8.82097	0.0500056	12.2627	0.03125	3.97416	0.281317	2.85873	0.498895	Component of the chaperonin-containing T-complex (TRiC), a molecular chaperone complex that assists the folding of proteins upon ATP hydrolysis (PubMed:25467444). The TRiC complex mediates the folding of WRAP53/TCAB1, thereby regulating telomere maintenance (PubMed:25467444). As part of the TRiC complex may play a role in the assembly of BBSome, a complex involved in ciliogenesis regulating trans…	Intracellular			Yes			Yes		Yes		0	0	0	0	0	0	0	0	0	5.33455	3.11764	9.95383	0	0	0	0
P55084	ECHB_HUMAN	HADHB	Trifunctional enzyme subunit beta, mitochondrial	7	474	51.294	85.7143	100	71.4286	100	340.616	298.991	250.919	361.486	1.35747	0.6875	0.827116	0.5625	0.877797	0.628205	1.44065	0.616591	Mitochondrial trifunctional enzyme catalyzes the last three of the four reactions of the mitochondrial beta-oxidation pathway (PubMed:8135828, PubMed:29915090, PubMed:30850536). The mitochondrial beta-oxidation pathway is the major energy-producing process in tissues and is performed through four consecutive reactions breaking down fatty acids into acetyl-CoA (PubMed:29915090). Among the enzymes …	Intracellular										444.367	318.933	0	1408.3	0	101.73	0	484.014	260.494	248.626	197.987	317.984	364.617	255.362	738.293	294.676
P68371	TBB4B_HUMAN	TUBB4B	Tubulin beta-4B chain	7	445	49.831	85.7143	100	57.1429	100	28.0561	13.8327	9.11938	7.52466	3.07653	0.296875	1.83831	0.5625	0.493038	0.365967	0.825129	0.429488	Tubulin is the major constituent of microtubules. It binds two moles of GTP, one at an exchangeable site on the beta chain and one at a non-exchangeable site on the alpha chain.	Intracellular						Yes		Yes		30.2632	0	27.9098	5.71552	15.776	0	0	0	2.01793	3.64472	14.4724	2.62746	13.711	7.41997	1.88776	5.02942
Q01518	CAP1_HUMAN	CAP1	Adenylyl cyclase-associated protein 1	7	475	51.901	57.1429	100	57.1429	100	78.1028	152.943	16.2069	141.467	4.81911	0.101995	1.08112	0.6875	1.95823	0.131475	8.72879	0.00509212	Directly regulates filament dynamics and has been implicated in a number of complex developmental and morphological processes, including mRNA localization and the establishment of cell polarity.	Intracellular			Yes		Yes			Yes		0	0	38.4722	0	0	0	0	12.4838	51.6149	10.8774	65.4434	126.41	82.1355	50.3069	165.969	358.535
Q06830	PRDX1_HUMAN	PRDX1	Peroxiredoxin-1	7	199	22.11	71.4286	100	71.4286	83.3333	60.8592	64.1456	23.9229	28.8078	2.54397	0.149325	2.22668	0.15625	1.054	1	1.20419	0.615126	Thiol-specific peroxidase that catalyzes the reduction of hydrogen peroxide and organic hydroperoxides to water and alcohols, respectively. Plays a role in cell protection against oxidative stress by detoxifying peroxides and as sensor of hydrogen peroxide-mediated signaling events. Might participate in the signaling cascades of growth factors and tumor necrosis factor-alpha by regulating the int…	Intracellular			Yes		Yes	Yes		Yes		35.8718	24.4763	0	6.95007	0	0	0	11.0924	43.7117	52.308	52.3912	57.4398	13.9234	38.0754	11.0168	0
Q08043	ACTN3_HUMAN	ACTN3	Alpha-actinin-3	7	901	103.241	57.1429	83.3333	14.2857	66.6667	12.5679	4.34258	0.78823	2.46294	15.9445	0.212317	1.76317	0.140017	0.345528	0.772029	3.12465	0.166206	F-actin cross-linking protein which is thought to anchor actin to a variety of intracellular structures. This is a bundling protein.	Intracellular								Yes		0	0	0	0	0	0	0	0	0	5.51761	2.50509	2.64803	4.53506	0	5.08946	0
Q14204	DYHC1_HUMAN	DYNC1H1	Cytoplasmic dynein 1 heavy chain 1	7	4646	532.408	85.7143	100	42.8571	100	63.1431	90.253	32.106	26.7054	1.96671	0.350816	3.37958	0.0625	1.42934	0.628205	0.831789	0.717238	Cytoplasmic dynein 1 acts as a motor for the intracellular retrograde motility of vesicles and organelles along microtubules. Dynein has ATPase activity; the force-producing power stroke is thought to occur on release of ADP. Plays a role in mitotic spindle assembly and metaphase plate congression (PubMed:27462074). {ECO:0000269|PubMed:27462074}.	Intracellular						Yes				0	0	0	74.9876	0	74.433	0	134.507	39.6268	50.6082	39.3446	13.2432	24.3095	26.9185	28.6502	27.7664
Q15911	ZFHX3_HUMAN	ZFHX3	Zinc finger homeobox protein 3	7	3703	404.419	100	100	71.4286	100	2274.34	741.905	1125.64	222.234	2.02048	0.578125	3.3384	0.0625	0.326207	0.835664	0.197429	1	Transcriptional regulator which can act as an activator or a repressor. Inhibits the enhancer element of the AFP gene by binding to its AT-rich core sequence. In concert with SMAD-dependent TGF-beta signaling can repress the transcription of AFP via its interaction with SMAD2/3 (PubMed:25105025). Regulates the circadian locomotor rhythms via transcriptional activation of neuropeptidergic genes wh…	Intracellular										0	521.666	6519.74	25.6055	8669.75	5570.36	0	14.6593	260.752	562.669	356.721	385.016	67.1111	57.6547	203.12	263.78
Q5CZC0	FSIP2_HUMAN	FSIP2	Fibrous sheath-interacting protein 2	7	6907	780.607	71.4286	100	71.4286	100	34.3063	78.3585	23.4216	72.501	1.46473	0.350816	1.08079	0.84375	2.28409	0.13308	3.09547	0.0380533	Plays a role in spermatogenesis. {ECO:0000305|PubMed:30137358}.	Intracellular										23.8367	0	19.376	26.5429	0	0	0	37.1547	24.6096	58.9746	68.758	93.6466	69.7604	146.579	11.0397	45.2219
Q5TZA2	CROCC_HUMAN	CROCC	Rootletin	7	2017	228.523	57.1429	100	57.1429	83.3333	2.84886	13.4984	6.93979	13.5062	0.41051	0.343777	0.999423	1	4.73818	0.0119421	1.94619	0.19232	Major structural component of the ciliary rootlet, a cytoskeletal-like structure in ciliated cells which originates from the basal body at the proximal end of a cilium and extends proximally toward the cell nucleus (By similarity). Furthermore, is required for the correct positioning of the cilium basal body relative to the cell nucleus, to allow for ciliogenesis (PubMed:27623382). Contributes to…	Intracellular										10.4578	0	0	0	0	0	0	8.99281	9.52281	19.6052	20.2132	7.08167	11.187	0	16.959	25.5962
Q6ZRV2	FA83H_HUMAN	FAM83H	Protein FAM83H	7	1179	127.122	100	100	100	100	1370.22	653.837	685.59	206.511	1.9986	0.046875	3.16611	0.03125	0.477178	0.013986	0.301217	0.137529	May play a major role in the structural organization and calcification of developing enamel (PubMed:18252228). May play a role in keratin cytoskeleton disassembly by recruiting CSNK1A1 to keratin filaments. Thereby, it may regulate epithelial cell migration (PubMed:23902688). {ECO:0000269|PubMed:18252228, ECO:0000269|PubMed:23902688}.	Intracellular										897.38	133.507	2214.6	969.58	2439.62	1952.57	431.621	7.60724	580.345	534.071	336.451	359.204	98.0763	141.842	196.825	106.667
Q99798	ACON_HUMAN	ACO2	Aconitate hydratase, mitochondrial	7	780	85.425	57.1429	100	28.5714	100	16.7749	14.4204	4.50028	9.3882	3.72753	0.372998	1.53601	1	0.859642	0.281317	2.08614	0.211634	Catalyzes the isomerization of citrate to isocitrate via cis-aconitate. {ECO:0000250|UniProtKB:P16276}.	Intracellular										0	0	0	0	0	0	0	0	15.8219	15.68	3.46135	15.11	10.163	15.3395	9.52321	2.73208
Q9P2P6	STAR9_HUMAN	STARD9	StAR-related lipid transfer protein 9	7	4700	516.343	85.7143	100	85.7143	100	6469.63	5919.4	4422.58	2409.71	1.46286	0.46875	2.45648	0.03125	0.914953	0.945221	0.544864	0.945221	Microtubule-dependent motor protein required for spindle pole assembly during mitosis. Required to stabilize the pericentriolar material (PCM). {ECO:0000269|PubMed:22153075}.	Intracellular										9.86183	2843.21	20152.1	42.9807	21160.5	0	0	3622.44	1354.23	2976.18	4810.05	267.305	3815.22	1897.15	1224.27	2444.24
P0DOX2	IGA2_HUMAN	N/A	Immunoglobulin alpha-2 heavy chain	6	455	48.934	71.4286	100	57.1429	100	43.4933	73.4	15.9884	39.3765	2.72029	0.0314243	1.86406	0.3125	1.68762	0.431401	2.46281	0.0985429	Immunoglobulins, also known as antibodies, are membrane-bound or secreted glycoproteins produced by B lymphocytes. In the recognition phase of humoral immunity, the membrane-bound immunoglobulins serve as receptors which, upon binding of a specific antigen, trigger the clonal expansion and differentiation of B lymphocytes into immunoglobulins-secreting plasma cells. Secreted immunoglobulins media…	NA										9.74499	0	0	27.6631	0	0	0	37.8644	38.3958	25.9139	83.6364	20.2209	38.1656	47.064	35.7342	11.4378
P21810	PGS1_HUMAN	BGN	Biglycan	6	368	41.654	100	100	85.7143	100	1833.3	1296.65	1473.04	1147.31	1.24457	0.46875	1.13016	0.84375	0.707276	0.730769	0.778871	0.945221	May be involved in collagen fiber assembly. {ECO:0000250}.	Secreted	Secreted to extracellular matrix	core matrisome (Proteoglycans)								2687.47	2410.54	1336.03	4851.24	1054.25	1001.32	0	1699.82	99.9591	2077.48	2075.59	140.931	149.135	2634.02	155.263	1728.94
P25067	CO8A2_HUMAN	COL8A2	Collagen alpha-2(VIII) chain	6	703	67.244	100	83.3333	71.4286	100	50.343	47.0601	97.2337	144.81	0.517753	0.578125	0.324977	0.09375	0.934789	0.730769	1.4893	0.224001	Macromolecular component of the subendothelium. Major component of the Descemet's membrane (basement membrane) of corneal endothelial cells. Also component of the endothelia of blood vessels. Necessary for migration and proliferation of vascular smooth muscle cells and thus, has a potential role in the maintenance of vessel wall integrity and structure, in particular in atherogenesis (By similari…	Secreted	Secreted to extracellular matrix	core matrisome (collagens)								25.3557	445.023	0	5.967	47.806	38.3483	0	30.3716	123.286	56.5994	125.256	109.279	86.4431	16.24	354.242	177.403
P27658	CO8A1_HUMAN	COL8A1	Collagen alpha-1(VIII) chain	6	744	73.364	71.4286	100	57.1429	100	47.5322	63.1797	42.3643	108.069	1.12199	0.666955	0.584624	0.4375	1.3292	0.616591	2.55095	0.0985429	Macromolecular component of the subendothelium. Major component of the Descemet's membrane (basement membrane) of corneal endothelial cells. Also component of the endothelia of blood vessels. Necessary for migration and proliferation of vascular smooth muscle cells and thus, has a potential role in the maintenance of vessel wall integrity and structure, in particular in atherogenesis. {ECO:000026…	Secreted	Secreted to extracellular matrix	core matrisome (collagens)		Yes						12.9699	0	0	42.0662	0	0	0	3.74931	124.151	155.68	171.409	105.729	105.504	13.2006	134.271	118.299
P00734	THRB_HUMAN	F2	Prothrombin	6	622	70.037	100	100	57.1429	100	13.4209	20.3985	29.1738	44.978	0.460032	0.296875	0.453522	0.3125	1.51991	0.730769	1.54172	0.35045	Thrombin, which cleaves bonds after Arg and Lys, converts fibrinogen to fibrin and activates factors V, VII, VIII, XIII, and, in complex with thrombomodulin, protein C. Functions in blood homeostasis, inflammation and wound healing. {ECO:0000269|PubMed:2856554}.	Secreted	Secreted to blood	matrisome associated (ECM regulators)	Yes	Yes	Yes	Yes	Yes			67.0698	0	0	8.16176	14.4173	23.1954	0	41.9018	72.625	22.62	68.2758	27.7393	118.419	27.2141	24.1343	4.08502
P02743	SAMP_HUMAN	APCS	Serum amyloid P-component	6	223	25.387	71.4286	100	71.4286	100	28.4943	27.3331	15.8735	7.34027	1.79509	0.0748803	3.72372	0.0625	0.959247	0.519743	0.462424	0.942978	Can interact with DNA and histones and may scavenge nuclear material released from damaged circulating cells. May also function as a calcium-dependent lectin.	Secreted	Secreted to blood		Yes	Yes	Yes	Yes	Yes			78.5208	0	10.0727	89.2078	0	0	0	9.55319	5.41584	7.55178	11.92	8.12555	9.40182	7.49764	1.60242	5.49413
P02748	CO9_HUMAN	C9	Complement component C9	6	559	63.173	57.1429	100	28.5714	66.6667	6.77099	13.1353	0.828846	12.6678	8.16917	0.212317	1.0369	1	1.93994	0.131475	15.2836	0.0741035	Constituent of the membrane attack complex (MAC) that plays a key role in the innate and adaptive immune response by forming pores in the plasma membrane of target cells (PubMed:9634479, PubMed:9212048, PubMed:26841934). C9 is the pore-forming subunit of the MAC (PubMed:4055801, PubMed:26841934, PubMed:30111885). {ECO:0000269|PubMed:26841934, ECO:0000269|PubMed:30111885, ECO:0000269|PubMed:405580…	Secreted	Secreted to blood		Yes	Yes	Yes	Yes	Yes			0	0	0	0	0	0	0	0	4.69192	1.11001	6.11405	17.1331	17.3528	0	0	35.4069
P04004	VTNC_HUMAN	VTN	Vitronectin	6	478	54.306	71.4286	100	57.1429	100	59.1263	19.5648	35.1702	73.2965	1.68115	0.931414	0.266926	0.03125	0.330897	0.616591	2.08405	0.0985429	Vitronectin is a cell adhesion and spreading factor found in serum and tissues. Vitronectin interact with glycosaminoglycans and proteoglycans. Is recognized by certain members of the integrin family and serves as a cell-to-substrate adhesion molecule. Inhibitor of the membrane-damaging effect of the terminal cytolytic complement pathway.; Somatomedin-B is a growth hormone-dependent serum factor …	Secreted	Secreted to blood	core matrisome (ECM glycoproteins)	Yes	Yes	Yes	Yes	Yes	Yes		103.175	0	0	13.4886	0	0	0	13.1007	63.1407	66.7745	79.8667	78.855	106.897	59.4164	42.4852	72.2588
P05109	S10A8_HUMAN	S100A8	Protein S100-A8	6	93	10.835	100	100	71.4286	100	386.732	209.462	101.394	108.431	3.81416	0.078125	1.93177	0.4375	0.541621	0.234266	1.0694	0.616591	S100A8 is a calcium- and zinc-binding protein which plays a prominent role in the regulation of inflammatory processes and immune response. It can induce neutrophil chemotaxis and adhesion. Predominantly found as calprotectin (S100A8/A9) which has a wide plethora of intra- and extracellular functions. The intracellular functions include: facilitating leukocyte arachidonic acid trafficking and met…	Secreted	Secreted to blood	matrisome associated (Secreted factors)	Yes	Yes	Yes	Yes	Yes	Yes		90.9065	0	350.446	61.9562	174.19	320.102	0	69.7354	135.714	62.9554	151.66	252.005	86.6187	106.211	44.9677	9.12096
P05155	IC1_HUMAN	SERPING1	Plasma protease C1 inhibitor	6	500	55.154	71.4286	100	57.1429	83.3333	79.5665	98.4768	66.8199	128.392	1.19076	0.671497	0.767	0.6875	1.23767	0.616591	1.92147	0.384757	Activation of the C1 complex is under control of the C1-inhibitor. It forms a proteolytically inactive stoichiometric complex with the C1r or C1s proteases. May play a potentially crucial role in regulating important physiological pathways including complement activation, blood coagulation, fibrinolysis and the generation of kinins. Very efficient inhibitor of FXIIa. Inhibits chymotrypsin and kal…	Secreted	Secreted to blood	matrisome associated (ECM regulators)	Yes	Yes	Yes	Yes				0	0	39.5214	8.45896	0	0	0	136.49	228.956	62.7718	256.719	227.203	213.659	57.9661	0	14.8064
P61626	LYSC_HUMAN	LYZ	Lysozyme C	6	148	16.537	100	100	85.7143	100	129.291	234.261	177.456	77.3317	0.728578	0.8125	3.0293	0.03125	1.81189	0.445221	0.435779	0.835664	Lysozymes have primarily a bacteriolytic function; those in tissues and body fluids are associated with the monocyte-macrophage system and enhance the activity of immunoagents.	Secreted	Secreted to blood		Yes		Yes	Yes	Yes	Yes		71.2763	93.5785	0	21.0788	94.8572	130.757	822.446	13.2812	145.681	95.9287	203.065	34.0893	180.625	2.66965	16.7602	26.7809
P0DOY2	IGLC2_HUMAN	IGLC2	Immunoglobulin lambda constant 2	6	106	11.294	100	100	71.4286	100	226.265	358.205	181.747	254.264	1.24495	0.46875	1.40879	0.4375	1.58312	0.730769	1.399	0.519743	Constant region of immunoglobulin light chains. Immunoglobulins, also known as antibodies, are membrane-bound or secreted glycoproteins produced by B lymphocytes. In the recognition phase of humoral immunity, the membrane-bound immunoglobulins serve as receptors which, upon binding of a specific antigen, trigger the clonal expansion and differentiation of B lymphocytes into immunoglobulins-secret…	Secreted	Immunoglobulin genes									201.139	0	324.425	232.119	213.366	170.677	0	58.2815	270.741	417.643	744.789	357.947	58.2877	272.993	7.93071	83.64
P06744	G6PI_HUMAN	GPI	Glucose-6-phosphate isomerase	6	558	63.147	71.4286	100	42.8571	66.6667	31.2786	63.9081	2.32831	15.6675	13.434	0.0314243	4.07903	0.09375	2.04319	0.174143	6.72911	0.408548	In the cytoplasm, catalyzes the conversion of glucose-6-phosphate to fructose-6-phosphate, the second step in glycolysis, and the reverse reaction during gluconeogenesis (PubMed:28803808). Besides it's role as a glycolytic enzyme, also acts as a secreted cytokine: acts as an angiogenic factor (AMF) that stimulates endothelial cell motility (PubMed:11437381). Acts as a neurotrophic factor, neurole…	Membrane & Secreted	Secreted to blood		Yes		Yes	Yes		Yes		12.0352	0	0	32.6928	0	0	0	0	1.95136	2.31164	43.8299	2.23718	0	0	0.840348	47.0973
Q8WXI7	MUC16_HUMAN	MUC16	Mucin-16	6	14507	1.519.175	57.1429	83.3333	28.5714	83.3333	15.0543	16.8002	3.41686	45.2811	4.4059	0.0500056	0.37102	0.4375	1.11597	0.772029	13.2523	0.0507686	Thought to provide a protective, lubricating barrier against particles and infectious agents at mucosal surfaces. {ECO:0000250}.	Membrane & Secreted	Secreted in other tissues	matrisome associated (ECM-affiliated proteins)								0	0	0	0	0	0	0	0	23.0425	0.875467	56.3642	193.328	6.79659	12.5598	0	2.63747
P21817	RYR1_HUMAN	RYR1	Ryanodine receptor 1	6	5038	565.176	85.7143	100	42.8571	83.3333	15.2407	30.7909	5.64918	9.41932	2.69786	0.149325	3.26892	0.0625	2.02031	0.137529	1.66738	0.418957	Calcium channel that mediates the release of Ca(2+) from the sarcoplasmic reticulum into the cytoplasm and thereby plays a key role in triggering muscle contraction following depolarization of T-tubules (PubMed:11741831, PubMed:16163667). Repeated very high-level exercise increases the open probability of the channel and leads to Ca(2+) leaking into the cytoplasm (PubMed:18268335). Can also media…	Membrane										0	0	12.451	0	45.0383	5.85877	0	0	2.87816	24.2151	14.0325	36.9337	2.76334	1.50401	1.28241	0
Q9BYE9	CDHR2_HUMAN	CDHR2	Cadherin-related family member 2	6	1310	141.543	85.7143	100	57.1429	100	161.435	433.429	147.231	504.079	1.09648	0.671497	0.859844	0.03125	2.68485	0.0011655	3.42374	0.00509212	Intermicrovillar adhesion molecule that forms, via its extracellular domain, calcium-dependent heterophilic complexes with CDHR5 on adjacent microvilli. Thereby, controls the packing of microvilli at the apical membrane of epithelial cells. Through its cytoplasmic domain, interacts with microvillus cytoplasmic proteins to form the intermicrovillar adhesion complex/IMAC. This complex plays a centr…	Membrane			Yes		Yes					60.877	0	0	92.4542	0	11.4512	0	213.421	337.153	419.163	505.076	510.62	390.234	440.326	559.87	618.347
Q9NYQ7	CELR3_HUMAN	CELSR3	Cadherin EGF LAG seven-pass G-type receptor 3	6	3312	358.185	42.8571	83.3333	42.8571	100	12.695	31.9037	85.358	69.0729	0.148726	0.372998	0.461884	1	2.5131	0.211634	0.809214	0.0957334	Receptor that may have an important role in cell/cell signaling during nervous system formation.	Membrane										0	0	0	0	0	0	0	554.635	19.213	23.6579	6.86912	35.1678	19.8895	267.964	54.0334	30.5138
A4UGR9	XIRP2_HUMAN	XIRP2	Xin actin-binding repeat-containing protein 2	6	3374	382.3	100	100	71.4286	83.3333	181.179	46.1575	232.46	47.0575	0.779398	0.46875	0.980875	1	0.254762	0.0011655	0.202432	0.429488	Protects actin filaments from depolymerization. {ECO:0000269|PubMed:15454575}.	Intracellular										163.562	1102.67	234.33	228.986	466.486	184.285	0	0	58.9507	67.7089	8.66786	52.3412	0	50.6207	73.9392	96.7758
A7KAX9	RHG32_HUMAN	ARHGAP32	Rho GTPase-activating protein 32	6	2087	230.529	85.7143	100	42.8571	100	30.8614	151.899	3.68049	30.1264	8.38515	0.149325	5.04205	0.4375	4.92197	0.294872	8.18545	0.0112427	GTPase-activating protein (GAP) promoting GTP hydrolysis on RHOA, CDC42 and RAC1 small GTPases. May be involved in the differentiation of neuronal cells during the formation of neurite extensions. Involved in NMDA receptor activity-dependent actin reorganization in dendritic spines. May mediate cross-talks between Ras- and Rho-regulated signaling pathways in cell growth regulation. Isoform 2 has …	Intracellular										0	0	0	18.5183	0	123.567	0	3.25935	2.95964	19.5444	92.2885	36.2722	10.9308	5.2422	11.0173	25.0075
O14686	KMT2D_HUMAN	KMT2D	Histone-lysine N-methyltransferase 2D	6	5537	593.389	100	100	57.1429	100	77.1916	227.53	276.992	572.794	0.278678	0.21875	0.397228	0.03125	2.9476	0.013986	2.0679	0.072557	Histone methyltransferase. Methylates 'Lys-4' of histone H3 (H3K4me). H3K4me represents a specific tag for epigenetic transcriptional activation. Acts as a coactivator for estrogen receptor by being recruited by ESR1, thereby activating transcription. {ECO:0000269|PubMed:16603732, ECO:0000269|PubMed:17500065, ECO:0000269|PubMed:17851529}.	Intracellular										0	0	0	20.8273	39.5029	63.115	622.73	303.125	569.69	443.401	536.502	408.838	589.258	595.698	621.204	685.261
O60673	REV3L_HUMAN	REV3L	DNA polymerase zeta catalytic subunit	6	3130	352.776	71.4286	100	85.7143	100	1337.92	2307.04	381.325	1290.2	3.50862	0.149325	1.78813	0.15625	1.72434	0.174143	3.38346	0.002331	Catalytic subunit of the DNA polymerase zeta complex, an error-prone polymerase specialized in translesion DNA synthesis (TLS). Lacks an intrinsic 3'-5' exonuclease activity and thus has no proofreading function. {ECO:0000269|PubMed:24449906}.	Intracellular										18.7772	23.4873	0	2.37765	0	0	230.567	385.052	1128.76	882.63	1096.98	1349.67	1147.19	1428.13	1542.83	1176.39
O75592	MYCB2_HUMAN	MYCBP2	E3 ubiquitin-protein ligase MYCBP2	6	4678	513.636	85.7143	100	71.4286	100	196.064	394.289	20.9375	52.0418	9.36428	0.0510767	7.57639	0.03125	2.01102	0.365967	2.48558	0.0737482	Atypical E3 ubiquitin-protein ligase which specifically mediates ubiquitination of threonine and serine residues on target proteins, instead of ubiquitinating lysine residues (PubMed:29643511). Shows esterification activity towards both threonine and serine, with a preference for threonine, and acts via two essential catalytic cysteine residues that relay ubiquitin to its substrate via thioester …	Intracellular										3.34181	0	37.8566	16.8036	0	25.0596	0	32.6313	35.9138	36.8189	74.4125	70.9667	51.6818	24.0074	28.8482	62.334
P00352	AL1A1_HUMAN	ALDH1A1	Retinal dehydrogenase 1	6	501	54.862	71.4286	83.3333	28.5714	100	10.4575	19.1695	12.1524	7.74353	0.860532	0.796253	2.47556	0.15625	1.83308	0.281317	0.637202	0.211634	Can convert/oxidize retinaldehyde to retinoic acid. Binds free retinal and cellular retinol-binding protein-bound retinal (By similarity). May have a broader specificity and oxidize other aldehydes in vivo (PubMed:19296407, PubMed:26373694, PubMed:25450233). {ECO:0000250|UniProtKB:P51647, ECO:0000269|PubMed:19296407, ECO:0000269|PubMed:25450233, ECO:0000269|PubMed:26373694}.	Intracellular			Yes		Yes	Yes		Yes		0	0	0	6.19562	0	0	0	0	45.5621	39.5048	11.9827	7.16386	7.23412	13.9717	4.60049	1.5084
P02144	MYG_HUMAN	MB	Myoglobin	6	154	17.184	71.4286	100	42.8571	100	260.365	381.956	24.6608	40.2709	10.5579	0.0314243	9.48467	0.03125	1.467	0.0737482	1.63299	0.218204	Serves as a reserve supply of oxygen and facilitates the movement of oxygen within muscles.	Intracellular			Yes	Yes	Yes		Yes			0	0	0	21.1703	0	0	0	100.48	5.39193	66.7534	165.524	38.0629	10.8055	19.0861	4.60909	3.53838
P05413	FABPH_HUMAN	FABP3	Fatty acid-binding protein, heart	6	133	14.858	42.8571	83.3333	14.2857	16.6667	19.502	11.6584	0.110258	0.363029	176.877	0.0861195	32.1144	0.035015	0.597808	0.941428	3.29256	0.909583	FABP are thought to play a role in the intracellular transport of long-chain fatty acids and their acyl-CoA esters.	Intracellular			Yes	Yes			Yes			0	0	0	36.1221	0	0	0	0	0	0.771803	2.17817	0	0	0	0	0
P06753	TPM3_HUMAN	TPM3	Tropomyosin alpha-3 chain	6	285	32.95	42.8571	100	28.5714	66.6667	19.3522	18.1716	5.03993	3.66377	3.83978	0.445601	4.9598	0.0625	0.938994	0.218204	0.726949	0.48464	Binds to actin filaments in muscle and non-muscle cells. Plays a central role, in association with the troponin complex, in the calcium dependent regulation of vertebrate striated muscle contraction. Smooth muscle contraction is regulated by interaction with caldesmon. In non-muscle cells is implicated in stabilizing cytoskeleton actin filaments. {ECO:0000250|UniProtKB:P09493}.	Intracellular			Yes	Yes	Yes	Yes				0	0	0	0	0	0	0	0	9.11756	26.1619	3.13039	11.8836	0	6.11423	0	0.854434
P08397	HEM3_HUMAN	HMBS	Porphobilinogen deaminase	6	361	39.33	57.1429	100	28.5714	33.3333	24.9678	12.2546	2.9485	0.656897	8.46797	0.0500056	18.6552	0.03125	0.490815	0.615126	0.22279	1	Tetrapolymerization of the monopyrrole PBG into the hydroxymethylbilane pre-uroporphyrinogen in several discrete steps.	Intracellular								Yes		0	0	0	0	0	0	0	0	17.3375	3.30197	0	3.61262	0	0.328762	0	0
P12814	ACTN1_HUMAN	ACTN1	Alpha-actinin-1	6	892	103.058	85.7143	100	42.8571	66.6667	92.7825	47.9526	3.10975	15.6637	29.836	0.0220149	3.06138	0.15625	0.516828	0.628205	5.03696	0.821671	F-actin cross-linking protein which is thought to anchor actin to a variety of intracellular structures. This is a bundling protein.	Intracellular			Yes		Yes			Yes		0	0	8.4289	0	4.35286	212.886	0	0	10.6106	2.72876	2.43046	87.8266	2.27363	0	1.45167	0
P13798	ACPH_HUMAN	APEH	Acylamino-acid-releasing enzyme	6	732	81.225	85.7143	100	57.1429	100	214.345	62.8807	70.1311	25.5918	3.05634	0.0220149	2.45707	0.03125	0.293363	0.945221	0.364913	0.429488	This enzyme catalyzes the hydrolysis of the N-terminal peptide bond of an N-acetylated peptide to generate an N-acetylated amino acid and a peptide with a free N-terminus. It preferentially cleaves off Ac-Ala, Ac-Met and Ac-Ser. {ECO:0000269|PubMed:1861871, ECO:0000269|PubMed:2006156}.	Intracellular								Yes		415.973	0	0	624.134	636.575	0	0	1.67512	37.3573	35.9122	0.797013	57.068	42.5355	8.38812	35.1746	9.58742
P17174	AATC_HUMAN	GOT1	Aspartate aminotransferase, cytoplasmic	6	413	46.248	57.1429	100	14.2857	16.6667	14.2014	15.3616	0.693236	0.35901	20.4857	0.0500056	42.7888	0.03125	1.0817	0.281317	0.517876	1	Biosynthesis of L-glutamate from L-aspartate or L-cysteine. Important regulator of levels of glutamate, the major excitatory neurotransmitter of the vertebrate central nervous system. Acts as a scavenger of glutamate in brain neuroprotection. The aspartate aminotransferase activity is involved in hepatic glucose synthesis during development and in adipocyte glyceroneogenesis. Using L-cysteine as …	Intracellular			Yes	Yes	Yes			Yes		0	0	0	0	0	0	0	0	0	4.85265	0	2.15406	0	0	0	0
P19338	NUCL_HUMAN	NCL	Nucleolin	6	710	76.614	100	100	85.7143	100	1357.29	621.022	746.573	331.205	1.81803	0.078125	1.87504	0.03125	0.457544	0.101399	0.443634	0.365967	Nucleolin is the major nucleolar protein of growing eukaryotic cells. It is found associated with intranucleolar chromatin and pre-ribosomal particles. It induces chromatin decondensation by binding to histone H1. It is thought to play a role in pre-rRNA transcription and ribosome assembly. May play a role in the process of transcriptional elongation. Binds RNA oligonucleotides with 5'-UUAGGG-3' …	Intracellular						Yes				939.679	1398.73	1808.86	662.68	1678.24	2088.68	0	115.272	493.85	469.62	356.312	475.921	494.457	493.541	112.431	54.5702
P22626	ROA2_HUMAN	HNRNPA2B1	Heterogeneous nuclear ribonucleoproteins A2/B1	6	353	37.43	57.1429	100	28.5714	100	19.0666	76.7105	11.7936	114.97	1.61669	0.285049	0.66722	1	4.0233	0.131475	9.74857	0.0331061	Heterogeneous nuclear ribonucleoprotein (hnRNP) that associates with nascent pre-mRNAs, packaging them into hnRNP particles. The hnRNP particle arrangement on nascent hnRNA is non-random and sequence-dependent and serves to condense and stabilize the transcripts and minimize tangling and knotting. Packaging plays a role in various processes such as transcription, pre-mRNA processing, RNA nuclear …	Intracellular			Yes			Yes		Yes		0	0	0	0	0	0	0	0	59.649	22.906	101.281	464.73	5.63315	99.2266	13.4246	5.52629
P23528	COF1_HUMAN	CFL1	Cofilin-1	6	166	18.502	100	100	71.4286	100	176.459	165.769	34.1182	30.5917	5.17199	0.078125	5.41877	0.0625	0.939422	0.730769	0.896639	1	Binds to F-actin and exhibits pH-sensitive F-actin depolymerizing activity (PubMed:11812157). In conjunction with the subcortical maternal complex (SCMC), plays an essential role for zygotes to progress beyond the first embryonic cell divisions via regulation of actin dynamics (PubMed:15580268). Required for the centralization of the mitotic spindle and symmetric division of zygotes (By similarit…	Intracellular			Yes		Yes	Yes		Yes		27.8094	0	111.429	59.67	21.8901	60.1856	0	20.244	21.9243	57.4202	49.9828	88.3377	12.9227	24.1881	6.53194	1.58704
P26038	MOES_HUMAN	MSN	Moesin	6	577	67.82	71.4286	100	28.5714	66.6667	13.6504	13.6766	3.19361	6.57885	4.27428	0.0314243	2.07888	0.03125	1.00192	0.942978	2.06	0.244114	Ezrin-radixin-moesin (ERM) family protein that connects the actin cytoskeleton to the plasma membrane and thereby regulates the structure and function of specific domains of the cell cortex. Tethers actin filaments by oscillating between a resting and an activated state providing transient interactions between moesin and the actin cytoskeleton (PubMed:10212266). Once phosphorylated on its C-termi…	Intracellular			Yes		Yes	Yes		Yes		0	0	0	8.55041	0	0	0	0	10.421	11.9343	13.7611	23.2798	0.359856	2.0723	0	0
P30101	PDIA3_HUMAN	PDIA3	Protein disulfide-isomerase A3	6	505	56.782	100	100	71.4286	100	80.4985	194.4	61.0098	176.17	1.31944	0.296875	1.10348	0.6875	2.41495	0.180653	2.88756	0.0266003		Intracellular			Yes		Yes	Yes		Yes		36.3392	0	31.9669	112.413	43.9312	54.7263	0	56.6373	134.156	167.97	222.498	208.263	308.822	196.372	65.6412	55.4213
P37837	TALDO_HUMAN	TALDO1	Transaldolase	6	337	37.54	57.1429	100	42.8571	50	636.424	15.1603	2.62603	4.05766	242.353	0.0500056	3.73622	0.15625	0.0238211	0.942742	1.54517	0.815798	Transaldolase is important for the balance of metabolites in the pentose-phosphate pathway.	Intracellular			Yes		Yes	Yes		Yes		0	0	0	0	0	0	0	6.61939	3.95194	7.81084	4.80408	15.4837	0	4.05816	0	0
P40939	ECHA_HUMAN	HADHA	Trifunctional enzyme subunit alpha, mitochondrial	6	763	83	42.8571	100	14.2857	0	9.4643	5.0026	0.876012	0	10.8038	0.0861195	Inf	0.03125	0.528576	0.425605	0	0.440401	Mitochondrial trifunctional enzyme catalyzes the last three of the four reactions of the mitochondrial beta-oxidation pathway (PubMed:8135828, PubMed:1550553, PubMed:29915090, PubMed:30850536). The mitochondrial beta-oxidation pathway is the major energy-producing process in tissues and is performed through four consecutive reactions breaking down fatty acids into acetyl-CoA (PubMed:29915090). Am…	Intracellular				Yes				Yes		0	0	0	0	0	0	0	0	0	6.13208	0	0	0	0	0	0
P53396	ACLY_HUMAN	ACLY	ATP-citrate synthase	6	1101	120.839	57.1429	100	28.5714	66.6667	2.7832	2.94402	0.485807	1.25346	5.72901	0.212317	2.34871	0.09375	1.05778	0.518008	2.58016	0.244114	Catalyzes the cleavage of citrate into oxaloacetate and acetyl-CoA, the latter serving as common substrate for de novo cholesterol and fatty acid synthesis. {ECO:0000269|PubMed:10653665, ECO:0000269|PubMed:1371749, ECO:0000269|PubMed:19286649, ECO:0000269|PubMed:23932781, ECO:0000269|PubMed:9116495}.	Intracellular			Yes			Yes		Yes		0	0	0	0	0	0	0	0	2.30232	1.09833	1.79684	3.46944	1.80624	0.448238	0	0
P62826	RAN_HUMAN	RAN	GTP-binding nuclear protein Ran	6	216	24.423	71.4286	100	57.1429	66.6667	29.9318	36.6206	13.3504	22.9126	2.24202	0.196706	1.59827	0.21875	1.22347	0.519743	1.71625	0.607022	GTPase involved in nucleocytoplasmic transport, participating both to the import and the export from the nucleus of proteins and RNAs (PubMed:10400640, PubMed:8276887, PubMed:8896452, PubMed:8636225, PubMed:8692944, PubMed:9351834, PubMed:9428644, PubMed:9822603, PubMed:17209048, PubMed:26272610). Switches between a cytoplasmic GDP- and a nuclear GTP-bound state by nucleotide exchange and GTP hyd…	Intracellular			Yes			Yes		Yes		38.3256	0	0	6.05845	0	0	0	14.5001	15.5297	25.0973	39.0208	77.9582	0	19.8002	0	0.696533
Q13011	ECH1_HUMAN	ECH1	Delta(3,5)-Delta(2,4)-dienoyl-CoA isomerase, mitochondrial	6	328	35.816	28.5714	83.3333	42.8571	100	4.98139	10.6152	10.9418	7.06427	0.455262	0.445601	1.50266	0.6875	2.13097	0.0983506	0.645622	0.0356864	Isomerization of 3-trans,5-cis-dienoyl-CoA to 2-trans,4-trans-dienoyl-CoA. {ECO:0000250|UniProtKB:Q62651}.	Intracellular								Yes		0	0	0	0	0	0	0	69.9429	2.53282	4.11692	7.12178	5.10519	13.4409	6.1509	4.37922	6.18762
Q2M1P5	KIF7_HUMAN	KIF7	Kinesin-like protein KIF7	6	1343	150.587	85.7143	100	57.1429	100	53.516	112.697	15.384	78.4517	3.47869	0.0510767	1.43652	0.4375	2.10586	0.365967	5.09957	0.00323167	Essential for hedgehog signaling regulation: acts as both a negative and positive regulator of sonic hedgehog (Shh) and Indian hedgehog (Ihh) pathways, acting downstream of SMO, through both SUFU-dependent and -independent mechanisms (PubMed:21633164). Involved in the regulation of microtubular dynamics. Required for proper organization of the ciliary tip and control of ciliary localization of SU…	Intracellular										13.7879	0	0	12.437	0	11.2915	0	43.4202	42.3972	8.08246	65.4479	52.9316	119.044	121.782	59.0166	52.4873
Q5T8A7	PPR26_HUMAN	PPP1R26	Protein phosphatase 1 regulatory subunit 26	6	1209	127.351	100	100	71.4286	100	624.601	673.026	48.9447	95.9018	12.7614	0.03125	7.01787	0.09375	1.07753	1	1.95939	0.13308	Inhibits phosphatase activity of protein phosphatase 1 (PP1) complexes. May positively regulate cell proliferation. {ECO:0000269|PubMed:16053918, ECO:0000269|PubMed:19389623}.	Intracellular										14.8278	0	93.2425	6.17276	125.302	133.154	0	4.5509	49.8641	180.128	144.513	194.037	24.1594	32.8434	67.2055	112.652
Q5THJ4	VP13D_HUMAN	VPS13D	Vacuolar protein sorting-associated protein 13D	6	4388	491.916	57.1429	100	42.8571	100	35.9096	50.4144	10.8496	30.0568	3.30976	0.0500056	1.67731	0.3125	1.40393	0.35045	2.77031	0.0505098	Functions in promoting mitochondrial clearance by mitochondrial autophagy (mitophagy), also possibly by positively regulating mitochondrial fission (PubMed:29307555, PubMed:29604224). Mitophagy plays an important role in regulating cell health and mitochondrial size and homeostasis. {ECO:0000269|PubMed:29307555, ECO:0000269|PubMed:29604224}.	Intracellular										0	0	0	0	0	0	0	1.38522	19.0813	55.4808	16.1038	33.9029	75.911	23.4248	24.8565	6.14178
Q5VV67	PPRC1_HUMAN	PPRC1	Peroxisome proliferator-activated receptor gamma coactivator-related protein 1	6	1664	177.544	100	100	71.4286	100	269.85	195.507	97.9167	200.65	2.75591	0.015625	0.974371	1	0.724504	1	2.04919	0.13308	Acts as a coactivator during transcriptional activation of nuclear genes related to mitochondrial biogenesis and cell growth. Involved in the transcription coactivation of CREB and NRF1 target genes. {ECO:0000269|PubMed:11340167, ECO:0000269|PubMed:16908542}.	Intracellular										320.159	0	82.1905	905.338	84.4405	108.574	0	22.2349	113.86	146.972	315.045	226.392	136.62	57.8747	342.828	125.138
Q86VP6	CAND1_HUMAN	CAND1	Cullin-associated NEDD8-dissociated protein 1	6	1230	136.376	57.1429	83.3333	42.8571	83.3333	22.1835	2.42417	1.91871	12.4238	11.5617	0.445243	0.195123	0.15625	0.109278	0.772029	6.47509	0.0472734	Key assembly factor of SCF (SKP1-CUL1-F-box protein) E3 ubiquitin ligase complexes that promotes the exchange of the substrate-recognition F-box subunit in SCF complexes, thereby playing a key role in the cellular repertoire of SCF complexes. Acts as a F-box protein exchange factor. The exchange activity of CAND1 is coupled with cycles of neddylation conjugation: in the deneddylated state, cullin…	Intracellular								Yes		0	0	0.947814	111.11	0	0	0	0	6.76207	5.72107	8.32527	6.55382	11.2473	5.93311	42.4833	0
Q8NCM8	DYHC2_HUMAN	DYNC2H1	Cytoplasmic dynein 2 heavy chain 1	6	4307	492.622	100	100	42.8571	100	39.803	40.3019	10.911	9.26264	3.64796	0.109375	4.35102	0.0625	1.01253	1	0.848924	0.218204	May function as a motor for intraflagellar retrograde transport. Functions in cilia biogenesis. May play a role in transport between endoplasmic reticulum and Golgi or organization of the Golgi in cells (By similarity). {ECO:0000250}.	Intracellular										0	0	58.058	28.349	48.3092	23.7813	0	0	0.886943	17.4323	1.92561	15.5618	14.6803	1.27218	21.3239	0.812009
Q8TF72	SHRM3_HUMAN	SHROOM3	Protein Shroom3	6	1996	216.857	100	100	42.8571	100	282.907	345.745	50.4556	113.835	5.60704	0.015625	3.03724	0.3125	1.22212	0.628205	2.25615	0.0957334	Controls cell shape changes in the neuroepithelium during neural tube closure. Induces apical constriction in epithelial cells by promoting the apical accumulation of F-actin and myosin II, and probably by bundling stress fibers (By similarity). Induces apicobasal cell elongation by redistributing gamma-tubulin and directing the assembly of robust apicobasal microtubule arrays (By similarity). {E…	Intracellular										0	0	0	43.6665	0.785025	0.505985	181.82	0	28.1633	143.206	85.4075	17.3844	137.742	200.629	192.657	49.1897
Q96SN8	CK5P2_HUMAN	CDK5RAP2	CDK5 regulatory subunit-associated protein 2	6	1893	215.038	100	100	71.4286	100	258.127	212.214	144.427	117.593	1.78725	0.375	1.80464	0.03125	0.82213	0.730769	0.814206	0.942978	Potential regulator of CDK5 activity via its interaction with CDK5R1. Negative regulator of centriole disengagement (licensing) which maintains centriole engagement and cohesion. Involved in regulation of mitotic spindle orientation (By similarity). Plays a role in the spindle checkpoint activation by acting as a transcriptional regulator of both BUBR1 and MAD2 promoter. Together with EB1/MAPRE1,…	Intracellular										200.742	257.125	349.047	663	106.205	25.6454	0	0	78.5729	125.503	189.041	206.228	1.08692	141.556	110.409	57.239
Q9C0A1	ZFHX2_HUMAN	ZFHX2	Zinc finger homeobox protein 2	6	2572	274.176	57.1429	83.3333	42.8571	100	1291.57	1699.32	307.891	1048.91	4.19489	0.0500056	1.62008	0.4375	1.3157	0.772029	3.40675	0.0247461	Transcriptional regulator that is critical for the regulation of pain perception and processing of noxious stimuli. {ECO:0000269|PubMed:29253101}.	Intracellular										0	0	0	0	0	0	239.596	0	338.56	1577.08	1502	1788.17	658.689	526.954	1182.42	635.236
Q9UBF9	MYOTI_HUMAN	MYOT	Myotilin	6	498	55.395	57.1429	50	28.5714	100	5.76446	0.749731	0.363058	2.46531	15.8775	0.212317	0.304112	0.15625	0.130061	0.547803	6.7904	0.0227418	Component of a complex of multiple actin cross-linking proteins. Involved in the control of myofibril assembly and stability at the Z lines in muscle cells. {ECO:0000269|PubMed:12499399}.	Intracellular										0	0	0	0	10.0141	0	0	0	0.797988	1.74342	6.61121	4.4438	2.21347	0.989539	0.236918	0.296934
Q9Y566	SHAN1_HUMAN	SHANK1	SH3 and multiple ankyrin repeat domains protein 1	6	2161	224.959	100	100	100	100	7021.89	4202.56	22323.9	8452.88	0.314545	0.015625	0.497175	0.0625	0.598494	0.628205	0.378647	0.294872	Seems to be an adapter protein in the postsynaptic density (PSD) of excitatory synapses that interconnects receptors of the postsynaptic membrane including NMDA-type and metabotropic glutamate receptors via complexes with GKAP/PSD-95 and Homer, respectively, and the actin-based cytoskeleton. Plays a role in the structural and functional organization of the dendritic spine and synaptic junction.	Intracellular										16276.7	89944.2	12101.2	15756.8	11020.5	11318.1	2814.86	18445.6	8794.01	7890.86	6214.46	8510.04	4455.09	9801.51	9671.2	12065
P0DOX3	IGD_HUMAN	N/A	Immunoglobulin delta heavy chain	5	512	56.224	57.1429	83.3333	14.2857	33.3333	0.854898	6.38219	0.249666	2.05758	3.42416	0.285049	3.1018	0.205903	7.46545	0.0596745	8.24133	0.384608	Immunoglobulins, also known as antibodies, are membrane-bound or secreted glycoproteins produced by B lymphocytes. In the recognition phase of humoral immunity, the membrane-bound immunoglobulins serve as receptors which, upon binding of a specific antigen, trigger the clonal expansion and differentiation of B lymphocytes into immunoglobulins-secreting plasma cells. Secreted immunoglobulins media…	NA										0	0	0	0	0	0	0	0	0	1.74766	5.03256	0	0	0	0	7.31291
B9A064	IGLL5_HUMAN	IGLL5	Immunoglobulin lambda-like polypeptide 5	5	214	23.063	100	100	71.4286	66.6667	58.8005	71.0001	73.5151	17.6588	0.799842	0.6875	4.02066	0.15625	1.20747	0.835664	0.240206	0.514483		Secreted	Secreted to blood					Yes				115.561	0	349.992	58.1611	164.553	54.2469	0	21.1626	5.0897	22.801	50.3737	17.9655	0	19.3108	18.3028	0
P02652	APOA2_HUMAN	APOA2	Apolipoprotein A-II	5	100	11.175	85.7143	100	71.4286	100	471.763	3881.97	3681.03	6518.18	0.128161	0.270181	0.59556	0.4375	8.22865	0.0734266	1.77075	0.224001	May stabilize HDL (high density lipoprotein) structure by its association with lipids, and affect the HDL metabolism.	Secreted	Secreted to blood		Yes	Yes	Yes	Yes	Yes			0	4994.15	18.2568	0	1567.53	3.51526	0	6372.67	13192.7	1189.38	8879.89	73.2103	886.051	17242.2	5226.37	6801.39
P02753	RET4_HUMAN	RBP4	Retinol-binding protein 4	5	201	23.01	71.4286	83.3333	28.5714	50	4.65646	8.00517	1.14568	2.32453	4.06436	0.0314243	3.44378	0.035015	1.71915	0.35045	2.02895	0.328424	Retinol-binding protein that mediates retinol transport in blood plasma (PubMed:5541771). Delivers retinol from the liver stores to the peripheral tissues (Probable). Transfers the bound all-trans retinol to STRA6, that then facilitates retinol transport across the cell membrane (PubMed:22665496). {ECO:0000269|PubMed:22665496, ECO:0000305, ECO:0000305|PubMed:5541771}.	Secreted	Secreted to blood		Yes	Yes	Yes	Yes	Yes			0	0	0	4.70959	0	0	0	0	3.36751	4.65226	3.78065	5.4719	0	0	4.69464	0
P08697	A2AP_HUMAN	SERPINF2	Alpha-2-antiplasmin	5	491	54.566	71.4286	100	42.8571	66.6667	10.3705	5.85406	1.84156	6.0732	5.63137	0.0510767	0.963917	0.4375	0.564492	0.352449	3.29786	0.498922	Serine protease inhibitor. The major targets of this inhibitor are plasmin and trypsin, but it also inactivates matriptase-3/TMPRSS7 and chymotrypsin. {ECO:0000269|PubMed:15853774}.	Secreted	Secreted to blood	matrisome associated (ECM regulators)	Yes	Yes	Yes	Yes	Yes			0	0	3.21767	13.2371	0	0	0	0	6.90685	2.76638	7.93103	27.0507	0	0.600252	0	0.857213
P27169	PON1_HUMAN	PON1	Serum paraoxonase/arylesterase 1	5	355	39.731	85.7143	100	57.1429	100	32.7551	14.9956	15.1085	10.7444	2.16799	0.21875	1.39567	0.5625	0.457811	0.234266	0.711146	0.942742	Hydrolyzes the toxic metabolites of a variety of organophosphorus insecticides. Capable of hydrolyzing a broad spectrum of organophosphate substrates and lactones, and a number of aromatic carboxylic acid esters. Mediates an enzymatic protection of low density lipoproteins against oxidative modification and the consequent series of events leading to atheroma formation. {ECO:0000269|PubMed:1047966…	Secreted	Secreted to blood		Yes	Yes		Yes	Yes			44.2848	0	40.5706	71.7869	35.4771	0	0	0	8.50127	12.403	36.1083	16.5417	4.12879	4.55114	1.62473	1.51149
P29622	KAIN_HUMAN	SERPINA4	Kallistatin	5	427	48.542	71.4286	83.3333	28.5714	33.3333	10.9152	6.2745	0.860956	1.22985	12.678	0.101995	5.10183	0.0916903	0.574839	0.518008	1.42847	0.930479	Inhibits human amidolytic and kininogenase activities of tissue kallikrein. Inhibition is achieved by formation of an equimolar, heat- and SDS-stable complex between the inhibitor and the enzyme, and generation of a small C-terminal fragment of the inhibitor due to cleavage at the reactive site by tissue kallikrein. {ECO:0000269|PubMed:8227002}.	Secreted	Secreted to blood	matrisome associated (ECM regulators)	Yes		Yes	Yes	Yes			0	0	0	18.9069	0	0	0	0	3.80353	2.22316	5.18795	2.19116	0	0	0	0
Q86Y38	XYLT1_HUMAN	XYLT1	Xylosyltransferase 1	5	959	107.569	85.7143	100	57.1429	100	199.094	21.6682	20.1968	81.2158	9.85771	0.296875	0.266798	0.03125	0.108834	0.945221	4.02122	0.0119421	Catalyzes the first step in the biosynthesis of chondroitin sulfate and dermatan sulfate proteoglycans, such as DCN. Transfers D-xylose from UDP-D-xylose to specific serine residues of the core protein (PubMed:15461586, PubMed:17189265, PubMed:24581741, PubMed:23982343). Required for normal embryonic and postnatal skeleton development, especially of the long bones (PubMed:24581741, PubMed:2398234…	Secreted	Secreted to blood									24.4209	0	0	0	29.1868	16.3779	0	10.725	73.6157	32.6161	128.079	71.0479	47.6072	37.3871	123.257	79.9165
P13727	PRG2_HUMAN	PRG2	Bone marrow proteoglycan	5	222	25.206	100	100	71.4286	100	153.275	193.803	72.4153	70.4862	2.11661	0.078125	2.74951	0.15625	1.26441	0.5338	0.97336	0.720617	Cytotoxin and helminthotoxin. Also induces non-cytolytic histamine release from human basophils. Involved in antiparasitic defense mechanisms and immune hypersensitivity reactions. The proform acts as a proteinase inhibitor, reducing the activity of PAPPA. {ECO:0000269|PubMed:10913121}.	Secreted	Secreted in female reproductive system	core matrisome (Proteoglycans)	Yes	Yes	Yes					59.0074	0	10.1776	187.515	46.2712	56.9899	0	273.539	51.1874	112.996	183.007	77.3666	46.918	51.3775	15.8482	48.3995
Q16853	AOC3_HUMAN	AOC3	Membrane primary amine oxidase	5	763	84.622	85.7143	83.3333	42.8571	50	13.9746	21.9881	12.8985	4.53526	1.08343	0.578125	4.84825	0.140017	1.57343	1	0.351612	0.938106	Cell adhesion protein that participates in lymphocyte extravasation and recirculation by mediating the binding of lymphocytes to peripheral lymph node vascular endothelial cells in an L-selectin-independent fashion. Has semicarbazide-sensitive (SSAO) monoamine oxidase activity. May play a role in adipogenesis. {ECO:0000269|PubMed:17400359, ECO:0000269|PubMed:19588076, ECO:0000269|PubMed:23349812,…	Secreted	Secreted - unknown location		Yes	Yes	Yes	Yes				47.907	0	0	0	25.9159	17.1502	0	0	4.82663	37.5558	9.03359	3.68996	14.488	0	0	0
Q96PD5	PGRP2_HUMAN	PGLYRP2	N-acetylmuramoyl-L-alanine amidase	5	576	62.217	100	100	71.4286	83.3333	46.8841	36.4035	37.4903	83.5264	1.25056	0.46875	0.435832	0.5625	0.776457	0.445221	2.22794	0.615126	May play a scavenger role by digesting biologically active peptidoglycan (PGN) into biologically inactive fragments. Has no direct bacteriolytic activity. {ECO:0000269|PubMed:14506276}.	Membrane & Secreted	Secreted to blood		Yes		Yes	Yes				48.1407	0	42.3194	13.6258	58.8769	79.8923	0	147.219	12.834	11.9194	35.0136	263.463	3.20615	177.98	21.4949	0
P01859	IGHG2_HUMAN	IGHG2	Immunoglobulin heavy constant gamma 2	5	326	35.901	100	100	71.4286	100	348.002	457.112	117.526	248.488	2.96107	0.078125	1.83958	0.15625	1.31353	0.730769	2.11433	0.283314	Constant region of immunoglobulin heavy chains. Immunoglobulins, also known as antibodies, are membrane-bound or secreted glycoproteins produced by B lymphocytes. In the recognition phase of humoral immunity, the membrane-bound immunoglobulins serve as receptors which, upon binding of a specific antigen, trigger the clonal expansion and differentiation of B lymphocytes into immunoglobulins-secret…	Membrane & Secreted	Immunoglobulin genes					Yes		Yes		175.737	0	177.392	570.226	103.412	9.85339	0	95.7499	203.936	169.865	213.356	531.191	108.286	433.841	88.543	115.709
Q6PRD1	GP179_HUMAN	GPR179	Probable G-protein coupled receptor 179	5	2367	257.363	71.4286	100	42.8571	100	20.3263	117.196	42.3826	63.5289	0.47959	0.546865	1.84477	0.3125	5.76574	0.0737482	1.49894	0.277277	Orphan receptor, involved in vision. Required for signal transduction through retinal depolarizing bipolar cells. {ECO:0000269|PubMed:22325362}.	Membrane										68.3551	0	0	43.2093	0	0	0	0	192.351	35.9716	39.6292	218.317	17.3707	32.8987	30.2448	42.7128
O14983	AT2A1_HUMAN	ATP2A1	Sarcoplasmic/endoplasmic reticulum calcium ATPase 1	5	1001	110.252	57.1429	100	14.2857	83.3333	4.44801	5.79311	1.19943	0.715711	3.70845	0.0500056	8.0942	0.15625	1.3024	0.222081	0.596711	0.0741035	Key regulator of striated muscle performance by acting as the major Ca(2+) ATPase responsible for the reuptake of cytosolic Ca(2+) into the sarcoplasmic reticulum. Catalyzes the hydrolysis of ATP coupled with the translocation of calcium from the cytosol to the sarcoplasmic reticulum lumen (By similarity). Contributes to calcium sequestration involved in muscular excitation/contraction (PubMed:10…	Membrane								Yes		0	0	0	0	0	0	0	0	0	8.39598	0.631874	1.39819	0.757416	0.741483	0.765304	0
Q00325	MPCP_HUMAN	SLC25A3	Phosphate carrier protein, mitochondrial	5	362	40.095	57.1429	100	28.5714	66.6667	13.2508	15.134	0.765936	0.699245	17.3002	0.0500056	21.6434	0.03125	1.14212	0.615126	0.912931	0.48464	Transport of phosphate groups from the cytosol to the mitochondrial matrix. Phosphate is cotransported with H(+). May play a role regulation of the mitochondrial permeability transition pore (mPTP).	Membrane								Yes		0	0	0	0	0	0	0	0	1.7489	3.61265	1.85089	0.607035	0.983467	0.75408	0	0
Q15413	RYR3_HUMAN	RYR3	Ryanodine receptor 3	5	4870	552.042	100	100	85.7143	100	4380.05	2749.19	2249.14	1314.73	1.94744	0.046875	2.09107	0.21875	0.627661	0.945221	0.584546	0.730769	Calcium channel that mediates the release of Ca(2+) from the sarcoplasmic reticulum into the cytoplasm in muscle and thereby plays a role in triggering muscle contraction. May regulate Ca(2+) release by other calcium channels. Calcium channel that mediates Ca(2+)-induced Ca(2+) release from the endoplasmic reticulum in non-muscle cells. Contributes to cellular calcium ion homeostasis (By similari…	Membrane										3593.73	180.482	9879.3	2861.19	8521.04	10889.1	0	252.407	220.543	1617.52	2578.14	3644.33	537.938	726.742	344.868	56.3415
Q6V0I7	FAT4_HUMAN	FAT4	Protocadherin Fat 4	5	4981	542.687	100	100	57.1429	100	1569.13	116.865	410.964	24.171	3.81817	0.015625	4.83493	0.15625	0.0744776	0.00815851	0.0588153	0.942742	Cadherins are calcium-dependent cell adhesion proteins. FAT4 plays a role in the maintenance of planar cell polarity as well as in inhibition of YAP1-mediated neuroprogenitor cell proliferation and differentiation (By similarity). {ECO:0000250}.	Membrane										0	623.033	2143.95	500.679	3673.51	3728.31	0	0	34.8496	74.9204	54.371	15.2693	7.85622	14.6705	39.6708	13.1881
Q8WXH0	SYNE2_HUMAN	SYNE2	Nesprin-2	5	6885	796.442	42.8571	83.3333	28.5714	83.3333	4.82055	9.21691	1.41697	16.5155	3.40202	0.285049	0.558076	0.140017	1.912	0.418957	11.6556	0.0162069	Multi-isomeric modular protein which forms a linking network between organelles and the actin cytoskeleton to maintain the subcellular spatial organization. As a component of the LINC (LInker of Nucleoskeleton and Cytoskeleton) complex involved in the connection between the nuclear lamina and the cytoskeleton. The nucleocytoplasmic interactions established by the LINC complex play an important ro…	Membrane										0	0	0	0	0	0	0	0	6.96564	2.95311	9.2999	18.8272	0	25.8499	26.2718	18.8443
Q92736	RYR2_HUMAN	RYR2	Ryanodine receptor 2	5	4967	564.567	100	100	57.1429	100	56.2844	101.968	46.1344	332.346	1.22001	0.8125	0.306812	0.03125	1.81165	0.628205	7.20386	0.00787228	Calcium channel that mediates the release of Ca(2+) from the sarcoplasmic reticulum into the cytoplasm and thereby plays a key role in triggering cardiac muscle contraction. Aberrant channel activation can lead to cardiac arrhythmia. In cardiac myocytes, calcium release is triggered by increased Ca(2+) levels due to activation of the L-type calcium channel CACNA1C. The calcium channel activity is…	Membrane										0	0	13.9899	9.67065	10.0644	12.117	0	68.1475	140.799	100.004	188.898	82.8594	434.958	352.692	222.652	712.014
Q96AQ6	PBIP1_HUMAN	PBXIP1	Pre-B-cell leukemia transcription factor-interacting protein 1	5	731	80.643	57.1429	100	42.8571	100	12.8078	34.7709	10.0075	29.903	1.27982	0.796253	1.16279	0.84375	2.71483	0.0259771	2.98806	0.0247461	Regulator of pre-B-cell leukemia transcription factors (BPXs) function. Inhibits the binding of PBX1-HOX complex to DNA and blocks the transcriptional activity of E2A-PBX1. Tethers estrogen receptor-alpha (ESR1) to microtubules and allows them to influence estrogen receptors-alpha signaling. {ECO:0000269|PubMed:10825160, ECO:0000269|PubMed:12360403, ECO:0000269|PubMed:17043237}.	Membrane										20.6818	0	0	0	0	0	0	0	33.7376	15.6331	38.7789	25.9053	41.9028	35.5063	23.3903	13.9346
Q96HC4	PDLI5_HUMAN	PDLIM5	PDZ and LIM domain protein 5	5	596	63.945	28.5714	100	14.2857	33.3333	22.9333	6.30456	2.3978	9.34964	9.5643	0.158526	0.67431	0.4375	0.274908	0.211634	3.89925	0.498895	May play an important role in the heart development by scaffolding PKC to the Z-disk region. May play a role in the regulation of cardiomyocyte expansion. Overexpression promotes the development of heart hypertrophy. Contributes to the regulation of dendritic spine morphogenesis in neurons. May restrain postsynaptic growth of excitatory synapses (By similarity). {ECO:0000250}.	Membrane			Yes		Yes					0	0	0	0	0	0	0	0	0	16.7846	3.40805	0	0	52.6898	0	0
Q9C0J8	WDR33_HUMAN	WDR33	pre-mRNA 3' end processing protein WDR33	5	1336	145.891	100	83.3333	57.1429	100	30.2675	11.5173	19.612	25.412	1.54331	0.15625	0.453221	0.15625	0.380516	0.294872	1.29573	0.222081	Essential for both cleavage and polyadenylation of pre-mRNA 3' ends. {ECO:0000269|PubMed:19217410}.	Membrane										0	0	97.1247	17.4666	38.9493	121.836	0	1.97061	18.43	19.759	2.78947	7.23452	32.026	11.5936	30.1515	68.6769
Q9HDC9	APMAP_HUMAN	APMAP	Adipocyte plasma membrane-associated protein	5	416	46.48	71.4286	100	71.4286	100	114.224	285.554	205.131	706.034	0.556833	0.438578	0.404447	0.09375	2.49995	0.0737482	3.44186	0.0380533	Exhibits strong arylesterase activity with beta-naphthyl acetate and phenyl acetate. May play a role in adipocyte differentiation. {ECO:0000269|PubMed:18513186}.	Membrane			Yes		Yes	Yes		Yes		10.154	0	0	29.9493	0	0	465.613	0.734939	432.456	526.962	198.635	156.213	1172.05	998.819	671.136	1039.35
Q9UPN3	MACF1_HUMAN	MACF1	Microtubule-actin cross-linking factor 1, isoforms 1/2/3/5	5	7388	838.308	85.7143	100	57.1429	100	11.4647	10.1333	18.4556	10.9296	0.621207	0.932405	0.927141	0.84375	0.883867	0.835664	0.592212	0.429488	[Isoform 2]: F-actin-binding protein which plays a role in cross-linking actin to other cytoskeletal proteins and also binds to microtubules (PubMed:15265687, PubMed:20937854). Plays an important role in ERBB2-dependent stabilization of microtubules at the cell cortex (PubMed:20937854). Acts as a positive regulator of Wnt receptor signaling pathway and is involved in the translocation of AXIN1 an…	Membrane										64.2655	0	59.7717	42.9807	10.5173	7.64303	0	0	0.823687	4.3281	1.70258	11.7263	0.401467	12.3932	12.7914	26.5628
E9PAV3	NACAM_HUMAN	NACA	Nascent polypeptide-associated complex subunit alpha, muscle-specific form	5	2078	205.422	57.1429	66.6667	57.1429	16.6667	12.7946	6.68637	27.6696	0.567891	0.462407	0.546865	11.774	0.0522595	0.522591	0.825539	0.020524	0.103351	Cardiac- and muscle-specific transcription factor. May act to regulate the expression of genes involved in the development of myotubes. Plays a critical role in ventricular cardiomyocyte expansion and regulates postnatal skeletal muscle growth and regeneration. Involved in the organized assembly of thick and thin filaments of myofibril sarcomeres (By similarity). {ECO:0000250|UniProtKB:P70670}.	Intracellular			Yes			Yes		Yes		0	120.156	41.9696	0	17.5121	0	0	0	25.8832	5.67835	3.40735	0	0	0	0	0
Q9BYB0	SHAN3_HUMAN	SHANK3	SH3 and multiple ankyrin repeat domains protein 3	5	1731	184.667	71.4286	66.6667	0	50	8.22827	11.378	0	1.22615	Inf	0.0314243	9.27944	0.291841	1.38279	1	Inf	0.0533491	Major scaffold postsynaptic density protein which interacts with multiple proteins and complexes to orchestrate the dendritic spine and synapse formation, maturation and maintenance. Interconnects receptors of the postsynaptic membrane including NMDA-type and metabotropic glutamate receptors via complexes with GKAP/PSD-95 and HOMER, respectively, and the actin-based cytoskeleton. Plays a role in …	Intracellular										0	0	0	28.349	0	0	0	0	0	0	4.36679	1.51481	0	0	1.47531	0
A1L390	PKHG3_HUMAN	PLEKHG3	Pleckstrin homology domain-containing family G member 3	5	1219	134.412	57.1429	100	28.5714	100	44.8149	50.0092	17.3913	76.5029	2.57687	0.0500056	0.65369	0.4375	1.1159	0.719504	4.39893	0.0153212		Intracellular										0	0	0	0	0	0	0	0	63.124	58.6149	109.079	129.439	82.7825	3.94623	121.731	12.04
A6NEL2	SWAHB_HUMAN	SOWAHB	Ankyrin repeat domain-containing protein SOWAHB	5	793	85.742	100	100	71.4286	100	819.029	319.797	480.659	69.6437	1.70397	0.46875	4.59191	0.4375	0.390459	0.294872	0.144892	0.942978		Intracellular										480.239	30.7808	2762.65	22.702	2103.06	2127.8	0	0	9.93971	81.0066	14.1501	113.154	2.04826	14.5316	80.1669	193.812
O15021	MAST4_HUMAN	MAST4	Microtubule-associated serine/threonine-protein kinase 4	5	2623	284.097	100	100	57.1429	100	541.774	479.856	86.3555	141.631	6.27376	0.03125	3.38808	0.21875	0.885713	0.945221	1.64009	0.281317		Intracellular								Yes		0	0	160.534	22.2676	119.263	221.834	0	20.0424	244.562	179.351	7.04335	333.659	302.63	34.1398	109.995	62.3181
O15078	CE290_HUMAN	CEP290	Centrosomal protein of 290 kDa	5	2479	290.386	71.4286	100	42.8571	66.6667	27.7262	46.164	12.1211	43.6076	2.28744	0.196706	1.05862	0.4375	1.665	0.431401	3.59767	0.32871	Involved in early and late steps in cilia formation. Its association with CCP110 is required for inhibition of primary cilia formation by CCP110 (PubMed:18694559). May play a role in early ciliogenesis in the disappearance of centriolar satellites and in the transition of primary ciliar vesicles (PCVs) to capped ciliary vesicles (CCVs). Required for the centrosomal recruitment of RAB8A and for th…	Intracellular										0	0	0	20.2787	0	0	0	9.21512	0.479654	75.1527	99.6497	155.591	0	0	1.34732	5.05744
O15417	TNC18_HUMAN	TNRC18	Trinucleotide repeat-containing gene 18 protein	5	2968	314.519	71.4286	66.6667	57.1429	66.6667	29.1921	12.7136	19.0446	10.3744	1.53282	0.143433	1.22548	1	0.435516	0.514483	0.544739	0.941428		Intracellular										42.5321	0	2.44123	61.8647	43.0254	12.9426	0	0	77.2452	11.0939	20.2404	0	0	19.6135	15.9767	6.41554
O60662	KLH41_HUMAN	KLHL41	Kelch-like protein 41	5	606	68.037	57.1429	100	14.2857	16.6667	9.10376	14.5767	1.82038	0.0946023	5.00103	0.0500056	154.084	0.03125	1.60117	0.35045	0.0519682	1	Involved in skeletal muscle development and differentiation. Regulates proliferation and differentiation of myoblasts and plays a role in myofibril assembly by promoting lateral fusion of adjacent thin fibrils into mature, wide myofibrils. Required for pseudopod elongation in transformed cells. {ECO:0000250|UniProtKB:A2AUC9}.	Intracellular										0	0	0	3.93227	0	0	0	0	0	12.7426	0.567614	0	0	0	0	0
O75746	CMC1_HUMAN	SLC25A12	Calcium-binding mitochondrial carrier protein Aralar1	5	678	74.762	57.1429	100	28.5714	100	10.4807	8.67642	13.4732	3.45114	0.777893	0.343777	2.51407	0.21875	0.827845	1	0.256148	0.0910394	Mitochondrial and calcium-binding carrier that catalyzes the calcium-dependent exchange of cytoplasmic glutamate with mitochondrial aspartate across the mitochondrial inner membrane (PubMed:11566871, PubMed:25410934). May have a function in the urea cycle (PubMed:11566871). {ECO:0000269|PubMed:11566871, ECO:0000269|PubMed:25410934}.	Intracellular										0	0	93.3824	0	0	0	0	0	0	0.930221	17.0088	0.251493	1.31025	0.293515	1.46233	0.38044
O75962	TRIO_HUMAN	TRIO	Triple functional domain protein	5	3097	346.9	100	50	71.4286	50	25.2257	15.8513	37.406	1.78427	0.674375	0.578125	8.88391	0.291841	0.62838	0.35045	0.0477001	0.0910394	Guanine nucleotide exchange factor (GEF) for RHOA and RAC1 GTPases (PubMed:8643598, PubMed:22155786, PubMed:27418539). Involved in coordinating actin remodeling, which is necessary for cell migration and growth (PubMed:10341202, PubMed:22155786). Plays a key role in the regulation of neurite outgrowth and lamellipodia formation (PubMed:32109419). In developing hippocampal neurons, limits dendrite…	Intracellular										11.2874	226.22	8.77865	4.29807	41.6164	67.3759	0	0	7.2583	8.29746	0	3.24875	1.71438	5.7425	0	0
O95071	UBR5_HUMAN	UBR5	E3 ubiquitin-protein ligase UBR5	5	2799	309.352	57.1429	100	71.4286	100	68.4692	117.667	34.0621	148.476	2.01013	0.350816	0.792498	0.5625	1.71854	0.429488	4.35899	0.0266003	E3 ubiquitin-protein ligase which is a component of the N-end rule pathway. Recognizes and binds to proteins bearing specific N-terminal residues that are destabilizing according to the N-end rule, leading to their ubiquitination and subsequent degradation (By similarity). Involved in maturation and/or transcriptional regulation of mRNA by activating CDK9 by polyubiquitination. May play a role in…	Intracellular										21.6166	69.7203	0	0	0	0	0	10.4842	25.0868	111.527	38.6458	96.8103	48.0056	197.776	220.827	288.793
O95613	PCNT_HUMAN	PCNT	Pericentrin	5	3336	378.037	100	100	71.4286	100	36.4084	18.9375	28.2332	49.7006	1.28956	0.6875	0.381032	0.09375	0.520141	0.180653	1.76036	0.352449	Integral component of the filamentous matrix of the centrosome involved in the initial establishment of organized microtubule arrays in both mitosis and meiosis. Plays a role, together with DISC1, in the microtubule network formation. Is an integral component of the pericentriolar material (PCM). May play an important role in preventing premature centrosome splitting during interphase by inhibiti…	Intracellular										10.0605	0	68.9001	19.4556	62.3994	55.1257	0	9.75463	73.3698	35.5473	63.239	60.211	17.825	55.0463	96.4164	5.46591
P00568	KAD1_HUMAN	AK1	Adenylate kinase isoenzyme 1	5	194	21.635	57.1429	100	28.5714	100	34.3286	36.8924	2.82841	5.71921	12.1371	0.0500056	6.4506	0.03125	1.07468	0.719504	2.02206	0.122834	Catalyzes the reversible transfer of the terminal phosphate group between ATP and AMP. Also displays broad nucleoside diphosphate kinase activity. Plays an important role in cellular energy homeostasis and in adenine nucleotide metabolism. {ECO:0000255|HAMAP-Rule:MF_03171, ECO:0000269|PubMed:23416111}.	Intracellular								Yes		0	0	0	0	0	0	0	0	5.96571	13.8331	6.92555	13.1615	5.86805	3.07677	3.92077	1.36266
P04792	HSPB1_HUMAN	HSPB1	Heat shock protein beta-1	5	205	22.783	85.7143	66.6667	57.1429	50	36.24	59.0472	27.4182	7.32481	1.32175	0.671497	8.06127	0.0916903	1.62934	0.942742	0.267151	0.45246	Small heat shock protein which functions as a molecular chaperone probably maintaining denatured proteins in a folding-competent state (PubMed:10383393, PubMed:20178975). Plays a role in stress resistance and actin organization (PubMed:19166925). Through its molecular chaperone activity may regulate numerous biological processes including the phosphorylation and the axonal transport of neurofilam…	Intracellular			Yes		Yes	Yes		Yes		46.388	0	0	5.53262	13.7128	0	0	112.513	9.17608	23.8501	18.5093	22.6717	0	2.76778	0	0
P07737	PROF1_HUMAN	PFN1	Profilin-1	5	140	15.054	85.7143	100	71.4286	66.6667	67.7966	47.3913	18.5923	1.74236	3.6465	0.15625	27.1995	0.03125	0.699022	0.730769	0.0937142	0.12825	Binds to actin and affects the structure of the cytoskeleton. At high concentrations, profilin prevents the polymerization of actin, whereas it enhances it at low concentrations. By binding to PIP2, it inhibits the formation of IP3 and DG. Inhibits androgen receptor (AR) and HTT aggregation and binding of G-actin is essential for its inhibition of AR. {ECO:0000269|PubMed:18573880}.	Intracellular			Yes		Yes	Yes		Yes		0	16.5648	73.1321	5.50976	0	49.7729	0	6.07806	20.8978	13.4731	1.7977	4.17157	2.63801	1.84687	0	0
P09104	ENOG_HUMAN	ENO2	Gamma-enolase	5	434	47.269	57.1429	100	71.4286	100	14.7615	20.7578	57.967	51.3192	0.254653	0.350816	0.404483	0.03125	1.40621	0.518008	0.885318	0.352449	Has neurotrophic and neuroprotective properties on a broad spectrum of central nervous system (CNS) neurons. Binds, in a calcium-dependent manner, to cultured neocortical neurons and promotes cell survival (By similarity). {ECO:0000250}.	Intracellular			Yes	Yes	Yes			Yes		87.9853	264.542	0	0	0	0	0	4.04275	13.0149	36.1844	19.3525	40.8007	7.83323	66.0159	61.6699	112.243
P10809	CH60_HUMAN	HSPD1	60 kDa heat shock protein, mitochondrial	5	573	61.055	57.1429	100	42.8571	50	194.806	164.935	53.5652	59.1107	3.63681	0.931414	2.79027	0.21875	0.846662	0.429488	1.10353	0.938106	Chaperonin implicated in mitochondrial protein import and macromolecular assembly. Together with Hsp10, facilitates the correct folding of imported proteins. May also prevent misfolding and promote the refolding and proper assembly of unfolded polypeptides generated under stress conditions in the mitochondrial matrix (PubMed:1346131, PubMed:11422376). The functional units of these chaperonins con…	Intracellular			Yes	Yes	Yes	Yes		Yes		8.70506	0	0	0	0	0	0	0	209.501	156.751	162.149	191.908	0	0	0	0.607583
P11310	ACADM_HUMAN	ACADM	Medium-chain specific acyl-CoA dehydrogenase, mitochondrial	5	421	46.588	57.1429	66.6667	14.2857	16.6667	15.4348	8.59059	0.117087	0.058852	131.823	0.0500056	145.969	0.0522595	0.556574	0.825539	0.502631	1	Medium-chain specific acyl-CoA dehydrogenase is one of the acyl-CoA dehydrogenases that catalyze the first step of mitochondrial fatty acid beta-oxidation, an aerobic process breaking down fatty acids into acetyl-CoA and allowing the production of energy from fats (PubMed:1970566, PubMed:8823175, PubMed:21237683, PubMed:2251268). The first step of fatty acid beta-oxidation consists in the removal…	Intracellular										0	0	0	0	0	0	0	0	0	0.81961	0	0.353112	0	0	0	0
P12429	ANXA3_HUMAN	ANXA3	Annexin A3	5	323	36.375	57.1429	66.6667	28.5714	33.3333	6.71461	1.8961	1.17157	1.2826	5.73129	0.72158	1.47833	0.388323	0.282385	0.941428	1.09477	0.930479	Inhibitor of phospholipase A2, also possesses anti-coagulant properties. Also cleaves the cyclic bond of inositol 1,2-cyclic phosphate to form inositol 1-phosphate.	Intracellular		matrisome associated (ECM-affiliated proteins)	Yes							0	0	0	37.2652	0	0	0	0	4.71529	3.48571	0	2.67431	0	0	5.02129	0
P15121	ALDR_HUMAN	AKR1B1	Aldo-keto reductase family 1 member B1	5	316	35.853	57.1429	83.3333	14.2857	16.6667	4.62219	3.74566	0.194938	0.148652	23.7111	0.0500056	25.1975	0.035015	0.810364	0.663865	0.762556	1	Catalyzes the NADPH-dependent reduction of a wide variety of carbonyl-containing compounds to their corresponding alcohols. Displays enzymatic activity towards endogenous metabolites such as aromatic and aliphatic aldehydes, ketones, monosacharides, bile acids and xenobiotics substrates. Key enzyme in the polyol pathway, catalyzes reduction of glucose to sorbitol during hyperglycemia (PubMed:1936…	Intracellular			Yes		Yes			Yes		0	0	0	0	0	0	0	0	0	1.36457	0.891912	0	0	0	0	0
P16402	H13_HUMAN	HIST1H1D	Histone H1.3	5	221	22.35	100	83.3333	42.8571	100	85.5948	64.6031	14.3135	20.1407	5.98	0.015625	3.20759	0.09375	0.754755	0.5338	1.40711	0.168767	Histone H1 protein binds to linker DNA between nucleosomes forming the macromolecular structure known as the chromatin fiber. Histones H1 are necessary for the condensation of nucleosome chains into higher-order structured fibers. Acts also as a regulator of individual gene transcription through chromatin remodeling, nucleosome spacing and DNA methylation (By similarity). {ECO:0000250}.	Intracellular						Yes				0	0	0	24.0738	61.8962	35.4189	0	8.21288	63.657	28.3247	48.1582	10.1783	29.2353	24.5744	8.22916	0.468891
P17987	TCPA_HUMAN	TCP1	T-complex protein 1 subunit alpha	5	556	60.344	57.1429	100	28.5714	66.6667	11.2299	6.20119	2.84548	2.71666	3.94656	0.0500056	2.28265	0.0625	0.552206	0.518008	0.954729	0.48464	Component of the chaperonin-containing T-complex (TRiC), a molecular chaperone complex that assists the folding of proteins upon ATP hydrolysis (PubMed:25467444). The TRiC complex mediates the folding of WRAP53/TCAB1, thereby regulating telomere maintenance (PubMed:25467444). As part of the TRiC complex may play a role in the assembly of BBSome, a complex involved in ciliogenesis regulating trans…	Intracellular						Yes		Yes		0	0	0	0	0	0	0	13.6022	0	6.31617	0	3.85557	0	2.89937	2.02288	7.52215
P19237	TNNI1_HUMAN	TNNI1	Troponin I, slow skeletal muscle	5	187	21.692	71.4286	100	42.8571	66.6667	162.626	161.726	25.4178	9.16207	6.39813	0.0314243	17.6517	0.03125	0.994463	0.224001	0.360459	0.821671	Troponin I is the inhibitory subunit of troponin, the thin filament regulatory complex which confers calcium-sensitivity to striated muscle actomyosin ATPase activity.	Intracellular										0	0	0	5.55548	0	0	0	31.0435	3.46428	143.417	46.7432	3.38911	0	3.53634	0	1.3038
P20073	ANXA7_HUMAN	ANXA7	Annexin A7	5	488	52.739	100	100	100	100	12367.1	2732.07	12627	8459.31	0.979419	0.578125	0.322966	0.03125	0.220915	0.945221	0.66994	0.445221	Calcium/phospholipid-binding protein which promotes membrane fusion and is involved in exocytosis.	Intracellular		matrisome associated (ECM-affiliated proteins)						Yes		31444.4	40.6702	12839.9	38248.1	30523.9	13315.4	7847.89	20981	7269.88	7965.03	5347.47	5717.59	10701	7229.49	11122.3	10638
P34947	GRK5_HUMAN	GRK5	G protein-coupled receptor kinase 5	5	590	67.787	71.4286	100	42.8571	100	66.4839	51.9482	88.782	103.02	0.748845	0.671497	0.504256	0.3125	0.781365	0.0380533	1.16037	0.0701779	Serine/threonine kinase that phosphorylates preferentially the activated forms of a variety of G-protein-coupled receptors (GPCRs). Such receptor phosphorylation initiates beta-arrestin-mediated receptor desensitization, internalization, and signaling events leading to their down-regulation. Phosphorylates a variety of GPCRs, including adrenergic receptors, muscarinic acetylcholine receptors (mor…	Intracellular								Yes		0	588.42	0	453.743	0	0	0	0	12.9775	20.0767	282.258	27.6132	7.22881	37.5673	230.166	33.2852
P35228	NOS2_HUMAN	NOS2	Nitric oxide synthase, inducible	5	1153	131.117	42.8571	33.3333	14.2857	50	1.8165	6.35024	0.0746531	23.7923	24.3325	0.212317	0.266903	0.568811	3.49586	0.935091	318.706	0.190658	Produces nitric oxide (NO) which is a messenger molecule with diverse functions throughout the body (PubMed:7531687, PubMed:7544004). In macrophages, NO mediates tumoricidal and bactericidal actions. Also has nitrosylase activity and mediates cysteine S-nitrosylation of cytoplasmic target proteins such PTGS2/COX2 (By similarity). As component of the iNOS-S100A8/9 transnitrosylase complex involved…	Intracellular										0	0	0	0	0	0	0	0	0	0.522572	0.464052	3.72927	0	0	138.561	0
P36871	PGM1_HUMAN	PGM1	Phosphoglucomutase-1	5	562	61.449	57.1429	100	28.5714	66.6667	4.82665	3.08666	0.142306	2.54306	33.9174	0.0500056	1.21376	0.5625	0.639502	0.719504	17.8702	0.186812	This enzyme participates in both the breakdown and synthesis of glucose.	Intracellular			Yes		Yes			Yes		0	0	0	0	0	0	0	0	0.384177	0.611966	13.8202	0.438457	0.550276	0.449439	0	0
P37840	SYUA_HUMAN	SNCA	Alpha-synuclein	5	140	14.46	57.1429	100	42.8571	66.6667	14.5851	27.9219	12.9659	18.3699	1.12488	0.476033	1.51998	0.4375	1.91441	0.172359	1.41678	0.498922	Neuronal protein that plays several roles in synaptic activity such as regulation of synaptic vesicle trafficking and subsequent neurotransmitter release. Participates as a monomer in synaptic vesicle exocytosis by enhancing vesicle priming, fusion and dilation of exocytotic fusion pores (PubMed:28288128, PubMed:30404828). Mechanistically, acts by increasing local Ca(2+) release from microdomains…	Intracellular			Yes		Yes			Yes		0	0	0	0	0	0	0	1.80161	84.6072	4.35267	3.7567	0	2.78894	100.152	3.52199	0
P39019	RS19_HUMAN	RPS19	40S ribosomal protein S19	5	145	16.06	57.1429	83.3333	57.1429	100	211.38	18.4992	222.641	29.3167	0.94942	0.799143	0.631013	0.5625	0.0875165	0.663865	0.131677	0.0372599	Required for pre-rRNA processing and maturation of 40S ribosomal subunits. {ECO:0000269|PubMed:16990592}.	Intracellular			Yes		Yes	Yes		Yes		0	0	1550.6	0	37.2384	1344.85	0	2.62558	0.412767	4.84644	28.9026	24.1709	4.99588	50.766	36.496	30.5691
P46939	UTRO_HUMAN	UTRN	Utrophin	5	3433	394.466	71.4286	100	71.4286	100	259.136	576.268	288.81	739.955	0.897255	0.671497	0.778788	0.4375	2.2238	0.0182559	2.56208	0.13308	May play a role in anchoring the cytoskeleton to the plasma membrane. {ECO:0000250}.	Intracellular			Yes		Yes					186.954	0	115.067	130.085	0	0	0	107.381	783.986	828.282	1411.49	705.012	423.32	766.699	512.488	620.718
P49411	EFTU_HUMAN	TUFM	Elongation factor Tu, mitochondrial	5	452	49.542	71.4286	100	57.1429	100	95.8914	2.8739	59.8457	2.4435	1.60231	0.101995	1.17614	0.6875	0.0299704	0.720617	0.0408299	0.0524702	Promotes the GTP-dependent binding of aminoacyl-tRNA to the A-site of ribosomes during protein biosynthesis. Plays also a role in the regulation of autophagy and innate immunity. Recruits ATG5-ATG12 and NLRX1 at mitochondria and serves as a checkpoint of the RIG-I/DDX58-MAVS pathway. In turn, inhibits RLR-mediated type I interferon while promoting autophagy. {ECO:0000269|PubMed:22749352, ECO:0000…	Intracellular				Yes						413.636	0	0	649.283	0	0	0	1.49735	1.76265	2.02368	1.86658	2.32036	2.40022	2.3076	2.62451	3.14171
P49748	ACADV_HUMAN	ACADVL	Very long-chain specific acyl-CoA dehydrogenase, mitochondrial	5	655	70.39	71.4286	83.3333	28.5714	50	8.97379	5.50476	28.4083	2.97508	0.315887	0.343777	1.85029	0.527089	0.613427	0.942742	0.104726	0.744603	Very long-chain specific acyl-CoA dehydrogenase is one of the acyl-CoA dehydrogenases that catalyze the first step of mitochondrial fatty acid beta-oxidation, an aerobic process breaking down fatty acids into acetyl-CoA and allowing the production of energy from fats (PubMed:7668252, PubMed:9461620, PubMed:18227065, PubMed:9839948, PubMed:9599005). The first step of fatty acid beta-oxidation cons…	Intracellular										0	0	0	0	0	5.91203	0	196.859	0	1.99847	0	0.164553	15.7095	1.97638	0	0
P49750	YLPM1_HUMAN	YLPM1	YLP motif-containing protein 1	5	2146	241.645	71.4286	100	42.8571	100	105.881	200.744	40.7176	74.3341	2.60039	0.438578	2.70057	0.3125	1.89593	0.431401	1.8256	0.277277	Plays a role in the reduction of telomerase activity during differentiation of embryonic stem cells by binding to the core promoter of TERT and controlling its down-regulation. {ECO:0000250}.	Intracellular										0	0	0	62.825	0	0	0	44.039	32.4464	208.538	220.676	9.12133	17.0857	10.1515	161.248	27.7224
P49792	RBP2_HUMAN	RANBP2	E3 SUMO-protein ligase RanBP2	5	3224	358.199	57.1429	83.3333	42.8571	100	8.22198	13.4802	4.64587	19.751	1.76974	0.0500056	0.682509	0.84375	1.63954	0.468879	4.2513	0.0356864	E3 SUMO-protein ligase which facilitates SUMO1 and SUMO2 conjugation by UBE2I (PubMed:11792325, PubMed:12032081, PubMed:15378033, PubMed:22194619, PubMed:15931224). Involved in transport factor (Ran-GTP, karyopherin)-mediated protein import via the F-G repeat-containing domain which acts as a docking site for substrates (PubMed:7775481). Binds single-stranded RNA (in vitro) (PubMed:7775481). May …	Intracellular				Yes						0	0	0	0	0	0	0	13.8718	11.4918	7.15745	24.3636	4.73679	21.1771	49.7345	16.5624	1.93153
P52209	6PGD_HUMAN	PGD	6-phosphogluconate dehydrogenase, decarboxylating	5	483	53.14	71.4286	100	28.5714	100	28.3894	19.3537	1.78606	9.06361	15.895	0.0314243	2.13532	0.0625	0.681722	0.830094	5.07464	0.0331061	Catalyzes the oxidative decarboxylation of 6-phosphogluconate to ribulose 5-phosphate and CO(2), with concomitant reduction of NADP to NADPH. {ECO:0000250}.	Intracellular			Yes		Yes	Yes		Yes		0	0	0	8.41324	0	0	0	0	5.79433	6.70808	9.23282	19.6462	5.31585	14.156	5.34696	0.683922
P61978	HNRPK_HUMAN	HNRNPK	Heterogeneous nuclear ribonucleoprotein K	5	463	50.976	57.1429	50	42.8571	50	7.39598	12.4932	4.98865	7.96749	1.48256	0.546865	1.56803	0.527089	1.68919	1	1.59712	0.815798	One of the major pre-mRNA-binding proteins. Binds tenaciously to poly(C) sequences. Likely to play a role in the nuclear metabolism of hnRNAs, particularly for pre-mRNAs that contain cytidine-rich sequences. Can also bind poly(C) single-stranded DNA. Plays an important role in p53/TP53 response to DNA damage, acting at the level of both transcription activation and repression. When sumoylated, ac…	Intracellular			Yes			Yes		Yes		0	0	2.16144	0	0	0	0	0	24.8707	7.88838	15.7368	24.6297	0	7.43851	0	0
P62820	RAB1A_HUMAN	RAB1A	Ras-related protein Rab-1A	5	205	22.678	85.7143	83.3333	28.5714	16.6667	22.8072	6.5653	6.57945	0.388133	3.46643	0.107058	16.9151	0.0916903	0.287861	0.567176	0.0589918	0.562167	The small GTPases Rab are key regulators of intracellular membrane trafficking, from the formation of transport vesicles to their fusion with membranes. Rabs cycle between an inactive GDP-bound form and an active GTP-bound form that is able to recruit to membranes different sets of downstream effectors directly responsible for vesicle formation, movement, tethering and fusion. RAB1A regulates ves…	Intracellular						Yes		Yes		0	0	41.2701	100.822	0	38.3483	0	0	0	4.786	2.3288	0	0	0	0	0
P63000	RAC1_HUMAN	RAC1	Ras-related C3 botulinum toxin substrate 1	5	192	21.45	100	100	85.7143	100	223.907	152.2	155.522	117.086	1.43971	0.375	1.2999	1	0.679746	0.365967	0.752857	0.945221	Plasma membrane-associated small GTPase which cycles between active GTP-bound and inactive GDP-bound states. In its active state, binds to a variety of effector proteins to regulate cellular responses such as secretory processes, phagocytosis of apoptotic cells, epithelial cell polarization, neurons adhesion, migration and differentiation, and growth-factor induced formation of membrane ruffles (…	Intracellular								Yes		170.233	358.491	500.138	221.533	192.734	466.039	0	3.06294	28.5099	28.217	215.668	204.062	15.0301	151.446	112.892	3.41652
P63104	1433Z_HUMAN	YWHAZ	14-3-3 protein zeta/delta	5	245	27.745	85.7143	100	42.8571	83.3333	15.7405	11.2271	1.76901	1.95317	8.89792	0.0220149	5.74816	0.03125	0.713263	0.628205	1.1041	0.607022	Adapter protein implicated in the regulation of a large spectrum of both general and specialized signaling pathways. Binds to a large number of partners, usually by recognition of a phosphoserine or phosphothreonine motif. Binding generally results in the modulation of the activity of the binding partner. Induces ARHGEF7 activity on RAC1 as well as lamellipodia and membrane ruffle formation (PubM…	Intracellular			Yes		Yes	Yes		Yes		0	0	0	21.9247	0	1.69105	0	4.34667	4.62918	3.40723	6.09951	1.91804	1.43649	1.80198	0.462998	0
P68431	H31_HUMAN	HIST1H3A	Histone H3.1	5	136	15.404	100	100	85.7143	100	540.897	648.826	138.601	209.129	3.90255	0.046875	3.10252	0.03125	1.19954	0.730769	1.50885	0.628205	Core component of nucleosome. Nucleosomes wrap and compact DNA into chromatin, limiting DNA accessibility to the cellular machineries which require DNA as a template. Histones thereby play a central role in transcription regulation, DNA repair, DNA replication and chromosomal stability. DNA accessibility is regulated via a complex set of post-translational modifications of histones, also called h…	Intracellular						Yes		Yes		268.046	18.7899	127.902	133.057	268.292	242.34	0	17.0673	231.824	306.578	587.331	279.237	179.738	151.135	40.9415	16.39
Q04726	TLE3_HUMAN	TLE3	Transducin-like enhancer protein 3	5	772	83.417	71.4286	100	42.8571	100	50.1007	89.9383	18.2781	61.1478	2.74102	0.0314243	1.47083	0.21875	1.79515	0.224001	3.34541	0.0505098	Transcriptional corepressor that binds to a number of transcription factors. Inhibits the transcriptional activation mediated by CTNNB1 and TCF family members in Wnt signaling. The effects of full-length TLE family members may be modulated by association with dominant-negative AES (By similarity). {ECO:0000250}.	Intracellular										0	0	0	0	19.6256	0	0	65.1323	28.9127	33.902	41.1156	37.6734	0.842273	59.3299	62.8269	165.099
Q12888	TP53B_HUMAN	TP53BP1	TP53-binding protein 1	5	1972	213.574	71.4286	100	42.8571	100	24.4152	17.5811	3.78834	16.4129	6.44483	0.0314243	1.07117	0.84375	0.720089	0.519743	4.33248	0.0112427	Double-strand break (DSB) repair protein involved in response to DNA damage, telomere dynamics and class-switch recombination (CSR) during antibody genesis (PubMed:12364621, PubMed:22553214, PubMed:23333306, PubMed:17190600, PubMed:21144835, PubMed:28241136). Plays a key role in the repair of double-strand DNA breaks (DSBs) in response to DNA damage by promoting non-homologous end joining (NHEJ)-…	Intracellular										0	0	0	14.2431	0	0	0	10.3117	1.79329	14.4133	17.4287	25.709	11.4137	18.479	12.003	13.4439
Q14676	MDC1_HUMAN	MDC1	Mediator of DNA damage checkpoint protein 1	5	2089	226.666	71.4286	100	42.8571	83.3333	13.3348	39.0211	7.53079	22.5744	1.7707	0.546865	1.72855	0.21875	2.92627	0.283314	2.99762	0.270403	Required for checkpoint mediated cell cycle arrest in response to DNA damage within both the S phase and G2/M phases of the cell cycle. May serve as a scaffold for the recruitment of DNA repair and signal transduction proteins to discrete foci of DNA damage marked by 'Ser-139' phosphorylation of histone H2AX. Also required for downstream events subsequent to the recruitment of these proteins. The…	Intracellular										0	0	26.7556	0	0	26.3645	0	0	12.6542	13.3057	15.5293	25.2653	0	8.99375	76.2542	9.4041
Q14980	NUMA1_HUMAN	NUMA1	Nuclear mitotic apparatus protein 1	5	2115	238.26	57.1429	83.3333	28.5714	50	13.5148	3.32899	0.854099	1.04147	15.8235	0.212317	3.19643	0.5625	0.246321	0.884821	1.21938	0.625092	Microtubule (MT)-binding protein that plays a role in the formation and maintenance of the spindle poles and the alignement and the segregation of chromosomes during mitotic cell division (PubMed:7769006, PubMed:17172455, PubMed:19255246, PubMed:24996901, PubMed:26195665, PubMed:27462074). Functions to tether the minus ends of MTs at the spindle poles, which is critical for the establishment and …	Intracellular								Yes		0	0	0	0	0	0	0	1.67086	0	4.30783	0	0.431122	0	0	4.88096	0.936742
Q15772	SPEG_HUMAN	SPEG	Striated muscle preferentially expressed protein kinase	5	3267	354.289	57.1429	83.3333	28.5714	66.6667	6.04206	26.5759	9.34836	8.84048	0.646323	0.476033	3.00616	0.205903	4.39848	0.111055	0.945671	0.244114	Isoform 3 may have a role in regulating the growth and differentiation of arterial smooth muscle cells.	Intracellular										0	0	0	0	0	0	0	0	1.0624	64.3761	14.4729	0	0	2.16007	2.5722	33.8378
Q7Z460	CLAP1_HUMAN	CLASP1	CLIP-associating protein 1	5	1538	169.451	57.1429	100	42.8571	100	108.474	109.233	6.09952	13.0662	17.784	0.143433	8.35994	0.6875	1.007	0.518008	2.14217	0.12825	Microtubule plus-end tracking protein that promotes the stabilization of dynamic microtubules. Involved in the nucleation of noncentrosomal microtubules originating from the trans-Golgi network (TGN). Required for the polarization of the cytoplasmic microtubule arrays in migrating cells towards the leading edge of the cell. May act at the cell cortex to enhance the frequency of rescue of depolyme…	Intracellular										41.831	0	0	0	0	0	0	0	0.206111	0.659516	39.5068	9.70278	27.9887	0.176198	0.596422	0.426347
Q86UP3	ZFHX4_HUMAN	ZFHX4	Zinc finger homeobox protein 4	5	3567	393.73	100	100	85.7143	100	1885	4578.97	3152.55	4814.32	0.597928	0.6875	0.951113	0.84375	2.42916	0.004662	1.52712	0.137529	May play a role in neural and muscle differentiation (By similarity). May be involved in transcriptional regulation. {ECO:0000250}.	Intracellular										498.934	0	58.4077	1130.94	52.5615	25.4857	11555.1	984.785	4513.72	4456.95	4891.39	5993.38	3459.03	3906.38	5884.7	4751.06
Q86UX7	URP2_HUMAN	FERMT3	Fermitin family homolog 3	5	667	75.953	57.1429	100	28.5714	83.3333	12.7543	94.0502	1.7861	52.7355	7.14087	0.0500056	1.78343	0.6875	7.37398	0.222081	29.5254	0.0983506	Plays a central role in cell adhesion in hematopoietic cells (PubMed:19234463, PubMed:26359933). Acts by activating the integrin beta-1-3 (ITGB1, ITGB2 and ITGB3) (By similarity). Required for integrin-mediated platelet adhesion and leukocyte adhesion to endothelial cells (PubMed:19234460). Required for activation of integrin beta-2 (ITGB2) in polymorphonuclear granulocytes (PMNs) (By similarity)…	Intracellular			Yes		Yes	Yes		Yes		0	0	0	0	0	0	0	0	10.748	1.75477	301.023	11.1292	0.342555	3.63606	0	0.281946
Q8IVL0	NAV3_HUMAN	NAV3	Neuron navigator 3	5	2385	255.648	100	100	71.4286	100	31.2187	15.6802	16.0994	24.0586	1.93912	0.46875	0.651751	0.3125	0.502268	0.445221	1.49437	0.830094	May regulate IL2 production by T-cells. May be involved in neuron regeneration. {ECO:0000269|PubMed:16166283}.	Intracellular										21.8035	0	12.2761	31.5725	72.2122	78.0282	0	37.7887	22.549	18.2788	66.2597	18.5257	17.7232	12.525	18.9467	10.371
Q8IYB3	SRRM1_HUMAN	SRRM1	Serine/arginine repetitive matrix protein 1	5	904	102.335	100	100	57.1429	100	41.3061	63.9627	11.3196	22.4239	3.64909	0.03125	2.85244	0.15625	1.54851	0.945221	1.98098	0.172359	Part of pre- and post-splicing multiprotein mRNP complexes. Involved in numerous pre-mRNA processing events. Promotes constitutive and exonic splicing enhancer (ESE)-dependent splicing activation by bridging together sequence-specific (SR family proteins, SFRS4, SFRS5 and TRA2B/SFRS10) and basal snRNP (SNRP70 and SNRPA1) factors of the spliceosome. Stimulates mRNA 3'-end cleavage independently of…	Intracellular										6.64856	0	0	60.3558	16.0276	14.0344	0	34.9264	28.6154	9.04661	27.6857	32.5486	22.359	24.6885	17.1406	10.1209
Q8N3D4	EH1L1_HUMAN	EHBP1L1	EH domain-binding protein 1-like protein 1	5	1523	161.854	85.7143	83.3333	57.1429	83.3333	72.5658	20.8817	8.14094	400.267	8.91369	0.0220149	0.0521695	0.84375	0.287763	0.0452038	49.1671	0.384757	May act as Rab effector protein and play a role in vesicle trafficking. {ECO:0000305|PubMed:27552051}.	Intracellular								Yes		0	0	13.78	0	128.573	83.3543	0	19.7841	8.53967	14.8828	6.13299	6.23401	75.4378	0	16.1519	2297.64
Q8TD57	DYH3_HUMAN	DNAH3	Dynein heavy chain 3, axonemal	5	4116	470.771	100	83.3333	42.8571	50	35.1507	13.0941	132.067	42.1292	0.266158	0.8125	0.310808	1	0.372513	0.234266	0.318999	0.938106	Force generating protein of respiratory cilia. Produces force towards the minus ends of microtubules. Dynein has ATPase activity; the force-producing power stroke is thought to occur on release of ADP. Involved in sperm motility; implicated in sperm flagellar assembly (By similarity). {ECO:0000250}.	Intracellular										0	0	77.9935	12.2312	78.5025	59.6529	0	0	820.134	26.3414	231.208	2.06927	0	0	19.4977	0
Q8TET4	GANC_HUMAN	GANC	Neutral alpha-glucosidase C	5	914	104.334	85.7143	100	57.1429	100	76.3478	185.926	26.0636	40.9283	2.92929	0.270181	4.54272	0.3125	2.43525	0.945221	1.57033	0.281317	Has alpha-glucosidase activity. {ECO:0000269|PubMed:12370436}.	Intracellular										0	0	112.618	239.137	0	23.222	0	10.694	32.0284	27.1041	118.18	11.4425	58.8312	47.3036	6.08325	3.72969
Q92618	ZN516_HUMAN	ZNF516	Zinc finger protein 516	5	1163	124.289	100	100	57.1429	100	39.0678	14.0815	24.9364	13.4581	1.5667	0.46875	1.04632	1	0.360438	0.180653	0.539698	0.829399	Transcriptional regulator that binds to the promoter and activates the transcription of genes promoting brown adipose tissue (BAT) differentiation. Among brown adipose tissue-specific genes, binds the proximal region of the promoter of the UCP1 gene to activate its transcription and thereby regulate thermogenesis (By similarity). May also play a role in the cellular response to replication stress…	Intracellular										31.4317	0	77.294	16.1863	75.5587	114.779	0	0	32.5807	33.2485	4.21339	31.812	5.92268	13.8625	19.6313	5.30706
Q96BY6	DOC10_HUMAN	DOCK10	Dedicator of cytokinesis protein 10	5	2186	249.531	71.4286	100	42.8571	100	12.2853	18.4256	30.251	117.394	0.406112	0.931414	0.156955	0.03125	1.49981	0.352449	3.88068	0.0247461	Guanine nucleotide-exchange factor (GEF) that activates CDC42 and RAC1 by exchanging bound GDP for free GTP. Essential for dendritic spine morphogenesis in Purkinje cells and in hippocampal neurons, via a CDC42-mediated pathway. Sustains B-cell lymphopoiesis in secondary lymphoid tissues and regulates FCER2/CD23 expression. {ECO:0000250|UniProtKB:Q8BZN6}.	Intracellular										0	0	0	9.945	0	0	0	13.5514	114.791	83.4152	257.449	120.875	57.8245	89.7256	132.783	45.7089
Q96DT5	DYH11_HUMAN	DNAH11	Dynein heavy chain 11, axonemal	5	4516	520.369	100	100	100	100	2369.81	3485.03	2044.06	3032.12	1.15937	0.8125	1.14937	0.84375	1.4706	0.234266	1.48338	0.234266	Force generating protein of respiratory cilia. Produces force towards the minus ends of microtubules. Dynein has ATPase activity; the force-producing power stroke is thought to occur on release of ADP.	Intracellular										689.978	1557.58	937.321	2846.33	489.634	758.817	3747.82	3010.89	1627.72	2737.09	2581.46	2189.88	2056.16	4348.56	4306.64	2710
Q96HB5	CC120_HUMAN	CCDC120	Coiled-coil domain-containing protein 120	5	630	67.567	85.7143	100	42.8571	100	29.0781	30.9999	10.4093	13.8158	2.79347	0.21875	2.2438	0.15625	1.06609	0.628205	1.32726	0.3464	Centriolar protein required for centriole subdistal appendage assembly and microtubule anchoring in interphase cells (PubMed:28422092). Together with CCDC68, cooperate with subdistal appendage components ODF2, NIN and CEP170 for hierarchical subdistal appendage assembly (PubMed:28422092). Recruits NIN and CEP170 to centrosomes (PubMed:28422092). Also required for neurite growth. Localizes CYTH2 t…	Intracellular										32.4833	0	0	0	35.2255	91.6099	0	0	9.14335	31.2385	20.6049	10.935	4.26929	19.561	23.4841	4.04055
Q96T58	MINT_HUMAN	SPEN	Msx2-interacting protein	5	3664	402.248	100	100	71.4286	100	116.729	100.226	104.036	307.322	1.12201	1	0.326127	0.03125	0.858621	0.294872	2.95401	0.0266003	May serve as a nuclear matrix platform that organizes and integrates transcriptional responses. In osteoblasts, supports transcription activation: synergizes with RUNX2 to enhance FGFR2-mediated activation of the osteocalcin FGF-responsive element (OCFRE) (By similarity). Has also been shown to be an essential corepressor protein, which probably regulates different key pathways such as the Notch …	Intracellular										287.98	0	23.0133	227.935	85.0444	61.7834	0	126.527	169.748	120.982	188.248	249.291	242.363	163.657	524.786	475.589
Q99879	H2B1M_HUMAN	HIST1H2BM	Histone H2B type 1-M	5	126	13.989	85.7143	100	85.7143	100	638	893.999	262.91	388.331	2.42668	0.046875	2.30216	0.03125	1.40125	0.835664	1.47705	0.5338	Core component of nucleosome. Nucleosomes wrap and compact DNA into chromatin, limiting DNA accessibility to the cellular machineries which require DNA as a template. Histones thereby play a central role in transcription regulation, DNA repair, DNA replication and chromosomal stability. DNA accessibility is regulated via a complex set of post-translational modifications of histones, also called h…	Intracellular						Yes		Yes		103.993	360.963	235.345	0	422.454	541.697	0	132.12	555.267	452.684	906.535	340.397	431.34	374.569	170.912	106.232
Q9C0C2	TB182_HUMAN	TNKS1BP1	182 kDa tankyrase-1-binding protein	5	1729	181.796	71.4286	100	42.8571	100	41.8959	78.7862	20.6878	77.5428	2.02515	0.438578	1.01604	1	1.88052	0.352449	3.74824	0.168767		Intracellular				Yes						0	0	0	0	0	34.0874	75.0902	0	25.9603	43.7639	15.9508	31.2349	105.458	20.7367	13.6423	278.234
Q9H2D6	TARA_HUMAN	TRIOBP	TRIO and F-actin-binding protein	5	2365	261.376	57.1429	83.3333	42.8571	100	21.3815	15.696	9.25711	46.8749	2.30974	0.438578	0.33485	0.0625	0.734092	0.56229	5.06366	0.00736385	May regulate actin cytoskeletal organization, cell spreading and cell contraction by directly binding and stabilizing filamentous F-actin. The localized formation of TARA and TRIO complexes coordinates the amount of F-actin present in stress fibers. May also serve as a linker protein to recruit proteins required for F-actin formation and turnover. {ECO:0000269|PubMed:18194665}.	Intracellular										27.2252	0	0	0	0	0	0	0	10.5844	26.9902	31.2205	44.997	28.0179	71.4614	22.5769	82.9754
Q9HC38	GLOD4_HUMAN	GLOD4	Glyoxalase domain-containing protein 4	5	313	34.793	71.4286	83.3333	42.8571	0	8.85465	10.8267	18.1588	0	0.487624	0.270181	Inf	0.035015	1.22271	0.615126	0	0.100534		Intracellular								Yes		119.183	0	0	0	17.2856	0	0	0	0.803042	7.1251	0	0	0	0	0	0
Q9NRC6	SPTN5_HUMAN	SPTBN5	Spectrin beta chain, non-erythrocytic 5	5	3674	416.75	42.8571	100	14.2857	16.6667	85.6389	12.6566	0.368609	0.393998	232.33	0.0861195	32.1235	0.03125	0.14779	0.218204	1.06888	1		Intracellular										0	0	0	0	0	0	0	0	0	2.58026	2.36399	0	0	0	0	0
Q9NTJ3	SMC4_HUMAN	SMC4	Structural maintenance of chromosomes protein 4	5	1288	147.182	100	100	57.1429	100	181.87	265.913	58.5934	140.931	3.10393	0.21875	1.88683	0.03125	1.4621	0.294872	2.40524	0.172359	Central component of the condensin complex, a complex required for conversion of interphase chromatin into mitotic-like condense chromosomes. The condensin complex probably introduces positive supercoils into relaxed DNA in the presence of type I topoisomerases and converts nicked DNA into positive knotted forms in the presence of type II topoisomerases. {ECO:0000269|PubMed:11136719}.	Intracellular								Yes		95.814	0	40.9204	60.6759	30.6965	47.1365	0	0	29.2178	244.202	51.2722	35.5127	62.5427	27.4649	418.979	249.814
Q9UKN7	MYO15_HUMAN	MYO15A	Unconventional myosin-XV	5	3530	395.293	71.4286	66.6667	28.5714	100	13.3013	29.1456	24.6901	79.9244	0.53873	0.931414	0.364665	0.03125	2.19119	0.717238	3.2371	0.0331061	Myosins are actin-based motor molecules with ATPase activity. Unconventional myosins serve in intracellular movements. Their highly divergent tails are presumed to bind to membranous compartments, which would be moved relative to actin filaments. Required for the arrangement of stereocilia in mature hair bundles (By similarity). {ECO:0000250}.	Intracellular										0	0	0	55.5548	0	0	0	0	99.0438	73.7869	101.635	145.21	51.0172	93.1743	10.6291	77.8808
Q9ULD9	ZN608_HUMAN	ZNF608	Zinc finger protein 608	5	1512	162.208	71.4286	100	28.5714	66.6667	20.2391	44.1643	4.04876	31.4478	4.99884	0.143433	1.40437	0.21875	2.18212	0.616591	7.76727	0.244114	Transcription factor, which represses ZNF609 transcription. {ECO:0000250|UniProtKB:Q56A10}.	Intracellular										0	0	0	0	47.5544	0	0	0	9.52181	18.8195	8.88879	138.413	0	39.7245	1.66076	0
Q9UMN6	KMT2B_HUMAN	KMT2B	Histone-lysine N-methyltransferase 2B	5	2715	293.515	71.4286	100	28.5714	100	125.523	116.759	7.0285	184.895	17.8592	0.0314243	0.631492	0.84375	0.930181	0.942978	26.3064	0.0153212	Histone methyltransferase that methylates 'Lys-4' of histone H3 (PubMed:17707229). H3 'Lys-4' methylation represents a specific tag for epigenetic transcriptional activation (PubMed:17707229). Plays a central role in beta-globin locus transcription regulation by being recruited by NFE2 (PubMed:17707229). Plays an important role in controlling bulk H3K4me during oocyte growth and preimplantation d…	Intracellular										0	0	0	393.456	0	0	0	0	11.2606	37.9389	183.05	47.409	9.33606	6.76731	500.125	362.681
Q9UPV0	CE164_HUMAN	CEP164	Centrosomal protein of 164 kDa	5	1460	164.314	57.1429	83.3333	42.8571	33.3333	5.57672	16.6637	18.7749	3.62151	0.297031	0.476033	4.60131	0.09375	2.98808	0.384757	0.192891	0.683857	Plays a role in microtubule organization and/or maintenance for the formation of primary cilia (PC), a microtubule-based structure that protrudes from the surface of epithelial cells. Plays a critical role in G2/M checkpoint and nuclear divisions. A key player in the DNA damage-activated ATR/ATM signaling cascade since it is required for the proper phosphorylation of H2AX, RPA, CHEK2 and CHEK1. P…	Intracellular										0	0	0	0	0	0	109.4	0	8.65219	13.3721	0	4.04965	17.6794	0	0	0
Q5JSZ5	PRC2B_HUMAN	PRRC2B	Protein PRRC2B	4	2229	242.967	100	100	100	100	5149.76	9819.68	12172.6	18804.7	0.423063	0.296875	0.522192	0.0625	1.90682	0.0734266	1.54485	0.137529		NA										936.641	1433.96	31.6521	4060.37	634.059	16.1915	46158.7	987.503	18426.7	17232.8	19458	21236	19838.1	16806.1	20272	15218.3
P25391	LAMA1_HUMAN	LAMA1	Laminin subunit alpha-1	4	3075	337.084	100	83.3333	42.8571	50	35.1395	20.9454	7.49629	21.1532	4.68758	0.015625	0.990176	0.833029	0.596065	0.294872	2.82182	0.697827	Binding to cells via a high affinity receptor, laminin is thought to mediate the attachment, migration and organization of cells into tissues during embryonic development by interacting with other extracellular matrix components.	Secreted	Secreted to extracellular matrix	core matrisome (ECM glycoproteins)		Yes						0	0	31.6171	25.1483	46.548	41.8103	0	0	6.07234	14.7845	81.2642	41.4223	0	0	0	4.23275
P35556	FBN2_HUMAN	FBN2	Fibrillin-2	4	2912	314.775	57.1429	100	28.5714	66.6667	5.90354	15.3912	0.503777	1.95056	11.7185	0.0500056	7.89064	0.03125	2.60711	0.429488	3.87188	0.140113	[Fibrillin-2]: Fibrillins are structural components of 10-12 nm extracellular calcium-binding microfibrils, which occur either in association with elastin or in elastin-free bundles. Fibrillin-2-containing microfibrils regulate the early process of elastic fiber assembly. Regulates osteoblast maturation by controlling TGF-beta bioavailability and calibrating TGF-beta and BMP levels, respectively.…	Secreted	Secreted to extracellular matrix	core matrisome (ECM glycoproteins)								0	0	0	0	0	0	0	0	1.09715	2.42929	1.65606	4.77211	0	0	2.36396	2.91125
Q9BXN1	ASPN_HUMAN	ASPN	Asporin	4	380	43.417	42.8571	100	14.2857	16.6667	6.99818	6.9625	0.266649	0.3604	26.2449	0.0861195	19.3188	0.03125	0.994901	0.218204	1.35159	0.909583	Negatively regulates periodontal ligament (PDL) differentiation and mineralization to ensure that the PDL is not ossified and to maintain homeostasis of the tooth-supporting system. Inhibits BMP2-induced cytodifferentiation of PDL cells by preventing its binding to BMPR1B/BMP type-1B receptor, resulting in inhibition of BMP-dependent activation of SMAD proteins (By similarity). Critical regulator…	Secreted	Secreted to extracellular matrix	core matrisome (Proteoglycans)								0	0	0	0	0	0	0	0	0	1.86654	2.1624	0	0	0	0	0
Q9BXX0	EMIL2_HUMAN	EMILIN2	EMILIN-2	4	1053	115.687	71.4286	100	28.5714	83.3333	28.2708	64.2419	0.764567	41.6858	36.9762	0.0314243	1.5411	0.4375	2.27238	0.0999454	54.522	0.0162069	May be responsible for anchoring smooth muscle cells to elastic fibers, and may be involved not only in the formation of the elastic fiber, but also in the processes that regulate vessel assembly. Has cell adhesive capacity.	Secreted	Secreted to extracellular matrix	core matrisome (ECM glycoproteins)	Yes		Yes					0	0	0	28.8062	0	0	0	0	1.1971	4.15488	65.0226	76.1688	26.6947	33.6585	48.5704	0
Q6UX06	OLFM4_HUMAN	OLFM4	Olfactomedin-4	4	510	57.28	100	83.3333	42.8571	83.3333	31.3904	3.97283	45.0962	4.61235	0.696075	0.8125	0.861346	0.6875	0.126562	0.5338	0.102278	0.713337	May promote proliferation of pancreatic cancer cells by favoring the transition from the S to G2/M phase. In myeloid leukemic cell lines, inhibits cell growth and induces cell differentiation and apoptosis. May play a role in the inhibition of EIF4EBP1 phosphorylation/deactivation. Facilitates cell adhesion, most probably through interaction with cell surface lectins and cadherin. {ECO:0000269|Pu…	Secreted	Secreted to digestive system									0	0	299.733	86.19	67.6833	60.1856	0	0	3.91499	12.0253	1.5646	0	0.279721	3.40946	19.3779	3.04242
O43866	CD5L_HUMAN	CD5L	CD5 antigen-like	4	347	38.088	57.1429	83.3333	28.5714	50	8.02214	12.7085	0.849178	1.8321	9.44695	0.0500056	6.93659	0.3125	1.58418	0.663865	2.1575	0.625092	Secreted protein that acts as a key regulator of lipid synthesis: mainly expressed by macrophages in lymphoid and inflamed tissues and regulates mechanisms in inflammatory responses, such as infection or atherosclerosis. Able to inhibit lipid droplet size in adipocytes. Following incorporation into mature adipocytes via CD36-mediated endocytosis, associates with cytosolic FASN, inhibiting fatty a…	Secreted	Secreted to blood		Yes	Yes	Yes	Yes	Yes			0	0	0	0	0	0	0	0	4.86097	1.08328	9.25526	0.750816	0	0.986516	0	0
P02763	A1AG1_HUMAN	ORM1	Alpha-1-acid glycoprotein 1	4	201	23.512	100	100	100	100	230.918	170.53	262.658	222.074	0.879158	0.46875	0.767899	1	0.738489	0.835664	0.845487	0.628205	Functions as transport protein in the blood stream. Binds various ligands in the interior of its beta-barrel domain. Also binds synthetic drugs and influences their distribution and availability in the body. Appears to function in modulating the activity of the immune system during the acute-phase reaction. {ECO:0000269|PubMed:17008009, ECO:0000269|PubMed:17321687}.	Secreted	Secreted to blood		Yes	Yes	Yes	Yes	Yes	Yes		458.272	788.68	157.316	595.1	115.992	100.931	110.449	73.3506	147.663	102.875	166.137	127.399	140.284	153.809	596.234	148.58
P02775	CXCL7_HUMAN	PPBP	Platelet basic protein	4	128	13.894	100	100	42.8571	100	19.7323	4.51434	7.95108	92.8261	2.48172	0.296875	0.0486323	0.03125	0.228779	0.180653	11.6747	0.0957334	LA-PF4 stimulates DNA synthesis, mitosis, glycolysis, intracellular cAMP accumulation, prostaglandin E2 secretion, and synthesis of hyaluronic acid and sulfated glycosaminoglycan. It also stimulates the formation and secretion of plasminogen activator by human synovial cells. NAP-2 is a ligand for CXCR1 and CXCR2, and NAP-2, NAP-2(73), NAP-2(74), NAP-2(1-66), and most potent NAP-2(1-63) are chemo…	Secreted	Secreted to blood	matrisome associated (Secreted factors)	Yes	Yes	Yes	Yes	Yes			0	0	0	39.5971	9.30959	25.2726	0	6.18961	41.8106	7.65734	283.057	245.336	10.2593	7.42662	5.05039	5.82797
P05090	APOD_HUMAN	APOD	Apolipoprotein D	4	189	21.276	71.4286	100	42.8571	100	45.9319	59.2642	8.17546	11.1136	5.61827	0.0314243	5.33257	0.03125	1.29026	0.224001	1.35939	0.425605	APOD occurs in the macromolecular complex with lecithin-cholesterol acyltransferase. It is probably involved in the transport and binding of bilin. Appears to be able to transport a variety of ligands in a number of different contexts.	Secreted	Secreted to blood		Yes	Yes	Yes	Yes	Yes			0	0	0	17.4209	0	0	0	24.7655	16.1974	16.2653	33.0227	9.93657	1.88614	9.12601	7.78128	4.92905
P06702	S10A9_HUMAN	S100A9	Protein S100-A9	4	114	13.242	100	83.3333	57.1429	66.6667	49.015	34.7254	21.7728	9.23868	2.25121	0.046875	3.7587	0.035015	0.708465	0.445221	0.424322	0.941428	S100A9 is a calcium- and zinc-binding protein which plays a prominent role in the regulation of inflammatory processes and immune response. It can induce neutrophil chemotaxis, adhesion, can increase the bactericidal activity of neutrophils by promoting phagocytosis via activation of SYK, PI3K/AKT, and ERK1/2 and can induce degranulation of neutrophils by a MAPK-dependent mechanism. Predominantly…	Secreted	Secreted to blood	matrisome associated (Secreted factors)	Yes	Yes	Yes	Yes	Yes	Yes		21.3829	0	109.471	32.5556	27.6017	102.102	0	0	4.34789	17.2079	8.87718	38.8907	5.52786	2.13627	0	0
P07225	PROS_HUMAN	PROS1	Vitamin K-dependent protein S	4	676	75.123	57.1429	50	14.2857	33.3333	2.6546	0.388444	5.15204	0.112939	0.515252	0.476033	3.43942	0.280888	0.146328	0.547803	0.0219211	0.629081	Anticoagulant plasma protein; it is a cofactor to activated protein C in the degradation of coagulation factors Va and VIIIa. It helps to prevent coagulation and stimulating fibrinolysis.	Secreted	Secreted to blood		Yes	Yes	Yes	Yes	Yes			0	0	0	0	0	0	0	0	0	36.0643	0	0.331702	0	0	0	0.34593
P09382	LEG1_HUMAN	LGALS1	Galectin-1	4	135	14.716	71.4286	66.6667	28.5714	66.6667	6.34908	7.36537	1.50243	4.2756	4.22588	0.0314243	1.72265	0.280888	1.16007	1	2.8458	0.186812	Lectin that binds beta-galactoside and a wide array of complex carbohydrates. Plays a role in regulating apoptosis, cell proliferation and cell differentiation. Inhibits CD45 protein phosphatase activity and therefore the dephosphorylation of Lyn kinase. Strong inducer of T-cell apoptosis. {ECO:0000269|PubMed:14617626, ECO:0000269|PubMed:18796645, ECO:0000269|PubMed:19497882, ECO:0000269|PubMed:2…	Secreted	Secreted to blood	matrisome associated (ECM-affiliated proteins)	Yes		Yes					0	0	0	0	13.0586	0	0	0	0.132665	10.3843	14.8226	6.12371	3.86936	0.837885	0	0
P12259	FA5_HUMAN	F5	Coagulation factor V	4	2224	251.703	57.1429	100	42.8571	100	379.101	670.757	44.511	200.08	8.51704	0.0500056	3.35243	0.21875	1.76933	0.518008	4.49508	0.016839	Central regulator of hemostasis. It serves as a critical cofactor for the prothrombinase activity of factor Xa that results in the activation of prothrombin to thrombin.	Secreted	Secreted to blood		Yes	Yes	Yes	Yes	Yes			0	0	0	0	0	0	0	38.3706	154.895	118.311	304.17	207.51	116.092	254.267	98.9506	219.493
P13611	CSPG2_HUMAN	VCAN	Versican core protein	4	3396	372.82	100	83.3333	57.1429	66.6667	26.8858	45.5214	36.2362	15.3863	0.741961	0.578125	2.95857	0.140017	1.69314	0.945221	0.424612	0.825539	May play a role in intercellular signaling and in connecting cells with the extracellular matrix. May take part in the regulation of cell motility, growth and differentiation. Binds hyaluronic acid.	Secreted	Secreted to blood	core matrisome (Proteoglycans)	Yes	Yes	Yes					54.2167	0	0	14.5631	39.2513	24.9264	0	74.471	1.40867	123.557	45.4621	11.735	0	2.79179	0	32.3289
P15814	IGLL1_HUMAN	IGLL1	Immunoglobulin lambda-like polypeptide 1	4	213	22.963	57.1429	100	42.8571	100	23.9807	30.5579	14.4327	15.648	1.66155	0.343777	1.95283	1	1.27427	0.518008	1.0842	0.425605	Critical for B-cell development. {ECO:0000269|PubMed:9419212}.	Secreted	Secreted to blood									45.9206	0	0	85.0469	0	23.3286	0	0	36.6031	18.5051	37.8591	3.45155	10.404	4.7321	25.6454	11.7958
P17213	BPI_HUMAN	BPI	Bactericidal permeability-increasing protein	4	487	53.9	71.4286	100	42.8571	100	20.3744	46.9024	62.2995	30.2868	0.327039	0.343777	1.54861	0.84375	2.30203	0.519743	0.486148	0.0701779	The cytotoxic action of BPI is limited to many species of Gram-negative bacteria; this specificity may be explained by a strong affinity of the very basic N-terminal half for the negatively charged lipopolysaccharides that are unique to the Gram-negative bacterial outer envelope. Has antibacterial activity against the Gram-negative bacterium P.aeruginosa, this activity is inhibited by LPS from P.…	Secreted	Secreted to blood						Yes			401.952	0	0	64.2424	0	0	0	0	18.0303	16.1148	23.0338	31.0166	5.98266	20.0351	56.3705	45.2821
P23284	PPIB_HUMAN	PPIB	Peptidyl-prolyl cis-trans isomerase B	4	216	23.743	71.4286	83.3333	28.5714	100	31.4876	25.0267	5.17067	18.4122	6.08965	0.101995	1.35925	1	0.794813	0.942742	3.56089	0.0331061	PPIase that catalyzes the cis-trans isomerization of proline imidic peptide bonds in oligopeptides and may therefore assist protein folding. {ECO:0000269|PubMed:20676357}.	Secreted	Secreted to blood		Yes		Yes	Yes		Yes		0	0	0	148.375	0	0	0	0	22.5009	13.6938	27.2946	12.6273	20.0051	14.3027	5.96381	30.2798
P24158	PRTN3_HUMAN	PRTN3	Myeloblastin	4	256	27.807	100	100	71.4286	100	119.752	202.862	50.6466	97.2769	2.36447	0.015625	2.08541	0.03125	1.69401	0.945221	1.9207	0.352449	Serine protease that degrades elastin, fibronectin, laminin, vitronectin, and collagen types I, III, and IV (in vitro) (PubMed:3198760, PubMed:2033050, PubMed:28240246). By cleaving and activating receptor F2RL1/PAR-2, enhances endothelial cell barrier function and thus vascular integrity during neutrophil transendothelial migration (PubMed:23202369). May play a role in neutrophil transendothelia…	Secreted	Secreted to blood		Yes							0	84.8017	52.8118	29.2406	101.147	116.856	0	16.7385	133.207	66.967	211.703	215.762	80.8897	54.2679	19.3563	1.68194
P25311	ZA2G_HUMAN	AZGP1	Zinc-alpha-2-glycoprotein	4	298	34.259	57.1429	100	28.5714	83.3333	3.57575	8.80818	1.7529	6.80727	2.0399	0.0500056	1.29394	0.6875	2.46331	0.0985429	3.88343	0.0354051	Stimulates lipid degradation in adipocytes and causes the extensive fat losses associated with some advanced cancers. May bind polyunsaturated fatty acids.	Secreted	Secreted to blood		Yes	Yes	Yes	Yes	Yes			0	0	0	0	0	0	0	0	5.78688	6.48344	14.421	8.85221	1.7156	8.29378	7.56107	0
P49913	CAMP_HUMAN	CAMP	Cathelicidin antimicrobial peptide	4	170	19.301	57.1429	100	42.8571	83.3333	13.3352	10.8228	2.79794	5.37692	4.76609	0.101995	2.01282	0.21875	0.811595	0.829399	1.92174	0.211634	Binds to bacterial lipopolysaccharides (LPS), has antibacterial activity. {ECO:0000269|PubMed:16637646, ECO:0000269|PubMed:18818205}.	Secreted	Secreted to blood		Yes	Yes	Yes	Yes	Yes			0	0	2.19641	0	0	0	0	0	9.99887	7.39027	10.6255	4.73782	3.56229	1.86158	0	11.4743
P59665	DEF1_HUMAN	DEFA1	Neutrophil defensin 1	4	94	10.201	100	100	85.7143	100	2116.75	1811.43	2055.55	2339.93	1.02977	1	0.77414	0.5625	0.855762	0.628205	1.13835	0.945221	Defensin 1 and defensin 2 have antibacterial, fungicide and antiviral activities. Has antimicrobial activity against Gram-negative and Gram-positive bacteria. Defensins are thought to kill microbes by permeabilizing their plasma membrane. {ECO:0000269|PubMed:15616305, ECO:0000269|PubMed:17452329}.	Secreted	Secreted to blood		Yes		Yes			Yes		3269.36	981.524	1174.1	249.196	3630.99	3256.73	0	1726.28	3927.36	3310.24	2698.19	2537.67	3920.04	2941.47	1520.21	422.007
P62937	PPIA_HUMAN	PPIA	Peptidyl-prolyl cis-trans isomerase A	4	165	18.012	100	100	71.4286	50	76.3875	81.3503	26.4712	29.7085	2.88568	0.046875	2.73828	0.03125	1.06497	1	1.1223	0.825539	Catalyzes the cis-trans isomerization of proline imidic peptide bonds in oligopeptides (PubMed:2001362, PubMed:20676357, PubMed:21245143, PubMed:25678563, PubMed:21593166). Exerts a strong chemotactic effect on leukocytes partly through activation of one of its membrane receptors BSG/CD147, initiating a signaling cascade that culminates in MAPK/ERK activation (PubMed:11943775, PubMed:21245143). A…	Secreted	Secreted to blood		Yes		Yes	Yes		Yes		28.6274	20.6441	67.4312	74.3017	55.7317	35.4189	0	0	13.1892	55.4065	84.8801	91.1984	2.17273	0	0	0
Q13275	SEM3F_HUMAN	SEMA3F	Semaphorin-3F	4	785	88.381	28.5714	66.6667	14.2857	50	1.52736	5.99892	61.7617	3.32222	0.0247299	0.913627	1.8057	0.195668	3.92764	0.140113	0.0537909	0.337223	May play a role in cell motility and cell adhesion.	Secreted	Secreted to blood						Yes			432.332	0	0	9.71638	0	0	0	0	0	0	5.21356	9.12711	0	0	5.59262	0
Q9HCB6	SPON1_HUMAN	SPON1	Spondin-1	4	807	90.973	42.8571	83.3333	57.1429	83.3333	2.95445	12.0893	37.7264	33.1146	0.0783126	0.101995	0.365075	0.3125	4.0919	0.0910394	0.877758	1	Cell adhesion protein that promotes the attachment of spinal cord and sensory neuron cells and the outgrowth of neurites in vitro. May contribute to the growth and guidance of axons in both the spinal cord and the PNS (By similarity). Major factor for vascular smooth muscle cell. {ECO:0000250}.	Secreted	Secreted to blood	core matrisome (ECM glycoproteins)					Yes			113.575	0	0	0	0	0	0	64.0029	47.289	39.2183	22.5519	30.8454	10.207	45.3185	89.7651	0
Q8N2E2	VWDE_HUMAN	VWDE	von Willebrand factor D and EGF domain-containing protein	4	1590	176.78	100	100	85.7143	100	29.3801	98.2788	506.319	386.254	0.0580269	0.03125	0.254441	0.03125	3.34508	0.004662	0.762866	0.5338		Secreted	Secreted - unknown location									718.605	2138.58	50.7133	50.0679	14.9205	19.0676	0	286.09	213.868	136.369	205.216	140.019	246.207	324.507	556.714	844.859
P01619	KV320_HUMAN	IGKV3-20	Immunoglobulin kappa variable 3-20	4	116	12.557	100	100	71.4286	100	153.901	120.782	72.5747	89.2408	2.12059	0.078125	1.35344	0.4375	0.784804	0.628205	1.22964	0.720617	V region of the variable domain of immunoglobulin light chains that participates in the antigen recognition (PubMed:24600447). Immunoglobulins, also known as antibodies, are membrane-bound or secreted glycoproteins produced by B lymphocytes. In the recognition phase of humoral immunity, the membrane-bound immunoglobulins serve as receptors which, upon binding of a specific antigen, trigger the cl…	Secreted	Immunoglobulin genes					Yes				147.811	0	247.271	157.703	188.456	171.79	0	53.7371	34.3575	24.8468	35.3727	62.9052	18.4658	35.1741	23.8125	359.715
P01860	IGHG3_HUMAN	IGHG3	Immunoglobulin heavy constant gamma 3	4	377	41.287	100	100	85.7143	100	229.66	123.646	293.414	37.7783	0.782717	0.6875	3.27293	0.03125	0.538386	0.294872	0.128754	0.445221	Constant region of immunoglobulin heavy chains. Immunoglobulins, also known as antibodies, are membrane-bound or secreted glycoproteins produced by B lymphocytes. In the recognition phase of humoral immunity, the membrane-bound immunoglobulins serve as receptors which, upon binding of a specific antigen, trigger the clonal expansion and differentiation of B lymphocytes into immunoglobulins-secret…	Membrane & Secreted	Immunoglobulin genes					Yes				834.283	491.998	615.554	462.5	317.029	354.189	0	51.5483	49.5816	10.9311	34.0677	68.2042	43.8914	53.4301	2.07318	25.003
P56975	NRG3_HUMAN	NRG3	Pro-neuregulin-3, membrane-bound isoform	4	720	77.901	100	100	85.7143	100	1021.58	1615.42	682.978	1266.99	1.49578	0.109375	1.27501	0.3125	1.58129	0.365967	1.85509	0.180653	Direct ligand for the ERBB4 tyrosine kinase receptor. Binding results in ligand-stimulated tyrosine phosphorylation and activation of the receptor. Does not bind to the EGF receptor, ERBB2 or ERBB3 receptors. May be a survival factor for oligodendrocytes. {ECO:0000269|PubMed:16478787, ECO:0000269|PubMed:9275162}.	Membrane & Secreted	Secreted in brain	matrisome associated (Secreted factors)		Yes						16.8259	0	229.434	32.647	407.609	170.97	629.999	130.636	2287.02	1486.93	1697.57	2050.17	513.532	1289.78	1623.53	427.34
P01861	IGHG4_HUMAN	IGHG4	Immunoglobulin heavy constant gamma 4	4	327	35.941	100	100	85.7143	100	220.02	248.363	180.854	244.162	1.21656	0.6875	1.0172	0.6875	1.12882	0.445221	1.35005	0.294872	Constant region of immunoglobulin heavy chains. Immunoglobulins, also known as antibodies, are membrane-bound or secreted glycoproteins produced by B lymphocytes. In the recognition phase of humoral immunity, the membrane-bound immunoglobulins serve as receptors which, upon binding of a specific antigen, trigger the clonal expansion and differentiation of B lymphocytes into immunoglobulins-secret…	Membrane & Secreted	Immunoglobulin genes		Yes			Yes				157.38	472.219	318.619	610.166	36.4835	138.214	0	52.1351	122.747	142.879	285.517	341.725	132.051	197.256	272.579	235.846
O43525	KCNQ3_HUMAN	KCNQ3	Potassium voltage-gated channel subfamily KQT member 3	4	872	96.742	57.1429	100	85.7143	100	3.98582	12.174	22.3734	36.1112	0.17815	0.15625	0.337125	0.21875	3.05432	0.0985429	1.61402	0.5338	Associates with KCNQ2 or KCNQ5 to form a potassium channel with essentially identical properties to the channel underlying the native M-current, a slowly activating and deactivating potassium conductance which plays a critical role in determining the subthreshold electrical excitability of neurons as well as the responsiveness to synaptic inputs. Therefore, it is important in the regulation of ne…	Membrane										37.9751	63.2922	17.907	0	0	0	0	4.20015	28.3527	4.8866	16.5069	26.2815	11.5892	17.0385	55.5173	89.7337
O75390	CISY_HUMAN	CS	Citrate synthase, mitochondrial	4	466	51.712	85.7143	100	85.7143	100	18.0087	24.418	36.2202	30.5664	0.497201	0.578125	0.79885	0.3125	1.3559	0.730769	0.843904	0.365967		Membrane						Yes		Yes		12.5026	139.688	30.5679	23.7765	18.9463	20.266	0	36.3289	23.6741	10.7801	34.6276	27.3678	31.496	19.8911	37.9247	32.0911
O94759	TRPM2_HUMAN	TRPM2	Transient receptor potential cation channel subfamily M member 2	4	1503	171.198	71.4286	66.6667	42.8571	83.3333	8.05537	4.84108	8.47055	2.67421	0.950986	0.552691	1.81028	0.291841	0.600975	0.942259	0.315708	0.508432	[Isoform 1]: Nonselective, voltage-independent cation channel that mediates Na(+) and Ca(2+) influx, leading to increased cytoplasmic Ca(2+) levels (PubMed:11960981, PubMed:12594222, PubMed:11385575, PubMed:11509734, PubMed:11804595, PubMed:15561722, PubMed:16601673, PubMed:19171771, PubMed:20660597, PubMed:25620041, PubMed:27383051, PubMed:27068538, PubMed:28775320, PubMed:29745897, PubMed:30467…	Membrane										0	0	40.2209	8.41324	0	41.544	0	1.15393	17.919	0	1.56055	4.04554	0	2.97677	0.425986	7.03644
P42694	HELZ_HUMAN	HELZ	Probable helicase with zinc finger domain	4	1942	218.97	100	100	71.4286	100	27.4266	10.4741	12.3608	12.1357	2.21884	0.015625	0.863088	0.4375	0.381897	0.0221445	0.981786	0.431401	May act as a helicase that plays a role in RNA metabolism in multiple tissues and organs within the developing embryo.	Membrane										18.5786	0	45.8168	21.2846	42.5222	50.5985	0	6.04505	7.42677	8.65836	9.66008	15.1257	7.96242	5.77518	23.3085	10.982
P60891	PRPS1_HUMAN	PRPS1	Ribose-phosphate pyrophosphokinase 1	4	318	34.834	71.4286	83.3333	28.5714	50	22.002	6.79939	33.5946	1.43145	0.654925	0.270181	4.75002	0.035015	0.309035	0.281317	0.0426094	0.625092	Catalyzes the synthesis of phosphoribosylpyrophosphate (PRPP) that is essential for nucleotide synthesis.	Membrane								Yes		0	0	233.281	0	26.9223	0	0	0	0	1.88137	2.45719	4.74905	1.38244	0	0	0
Q12789	TF3C1_HUMAN	GTF3C1	General transcription factor 3C polypeptide 1	4	2109	238.875	57.1429	100	57.1429	100	134.132	354.358	318.01	260.065	0.421785	0.476033	1.36258	0.84375	2.64187	0.131475	0.817789	0.131475	Required for RNA polymerase III-mediated transcription. Component of TFIIIC that initiates transcription complex assembly on tRNA and is required for transcription of 5S rRNA and other stable nuclear and cytoplasmic RNAs. Binds to the box B promoter element.	Membrane										0	0	0	0	0	0	1749.61	199.587	141.309	135.563	134.712	230.604	190.822	225.676	251.078	527.497
Q13423	NNTM_HUMAN	NNT	NAD(P) transhydrogenase, mitochondrial	4	1086	113.896	57.1429	83.3333	28.5714	83.3333	76.8495	58.6068	1.24467	20.9942	61.7428	0.0500056	2.79156	0.15625	0.762617	0.772029	16.8673	0.0241988	The transhydrogenation between NADH and NADP is coupled to respiration and ATP hydrolysis and functions as a proton pump across the membrane (By similarity). May play a role in reactive oxygen species (ROS) detoxification in the adrenal gland (PubMed:22634753). {ECO:0000250|UniProtKB:P07001, ECO:0000269|PubMed:22634753}.	Membrane										0	0	0	0	0	0	0	0	0.977373	7.73532	15.7699	8.94133	0	36.3781	62.0244	2.85167
Q15878	CAC1E_HUMAN	CACNA1E	Voltage-dependent R-type calcium channel subunit alpha-1E	4	2313	261.731	100	100	71.4286	83.3333	16.2017	27.6301	11.7544	4.55632	1.37835	0.21875	6.06412	0.09375	1.70538	0.730769	0.387627	0.942742	Voltage-sensitive calcium channels (VSCC) mediate the entry of calcium ions into excitable cells (PubMed:30343943). They are also involved in a variety of calcium-dependent processes, including muscle contraction, hormone or neurotransmitter release, gene expression, cell motility, cell division and cell death. The isoform alpha-1E gives rise to R-type calcium currents. R-type calcium channels be…	Membrane										1.92797	0	60.8559	16.2778	24.7082	37.2831	0	11.3686	0.693648	7.43477	6.84476	9.75597	0	7.40664	0.622714	2.70787
Q2PPJ7	RGPA2_HUMAN	RALGAPA2	Ral GTPase-activating protein subunit alpha-2	4	1873	210.77	100	100	57.1429	100	206.597	367.205	172.532	1040.87	1.19744	0.6875	0.352785	0.09375	1.7774	0.445221	6.03295	0.00787228	Catalytic subunit of the heterodimeric RalGAP2 complex which acts as a GTPase activator for the Ras-like small GTPases RALA and RALB. {ECO:0000250}.	Membrane										0	0	123.111	71.5583	149.708	155.257	0	129.984	678.548	276.079	1082.93	651.67	1133.64	1219.16	1739.81	418.044
Q5GH72	XKR7_HUMAN	XKR7	XK-related protein 7	4	579	63.826	85.7143	100	85.7143	100	5230.83	3946.41	1616.75	1291.35	3.2354	0.078125	3.05604	0.03125	0.754452	0.5338	0.798733	0.234266		Membrane										970.877	2101.5	1671.79	4435.24	0	1446.74	0	2263.47	2155.5	2154.1	1673.07	2029.72	1420.45	1366.17	691.591	567.094
Q5TEA6	SE1L2_HUMAN	SEL1L2	Protein sel-1 homolog 2	4	688	77.964	100	100	57.1429	100	90.1619	85.8768	39.5184	30.78	2.28152	0.015625	2.79002	0.0625	0.952473	0.835664	0.778877	0.429488		Membrane										0	0	94.4316	3.36072	120.521	110.944	0	2.21473	96.7735	83.2087	14.145	102.913	16.1761	5.8615	8.35202	37.2324
Q7L0X0	TRIL_HUMAN	TRIL	TLR4 interactor with leucine rich repeats	4	811	88.723	42.8571	83.3333	28.5714	66.6667	15.6336	38.9469	1.4556	5.68241	10.7403	0.0861195	6.85393	0.4375	2.49123	0.270403	3.90383	0.140113	Component of the TLR4 signaling complex. Mediates the innate immune response to bacterial lipopolysaccharide (LPS) leading to cytokine secretion. {ECO:0000269|PubMed:19710467}.	Membrane										0	0	0	0	0	0	0	0	1.48703	8.70216	9.82536	16.1466	0	3.0945	0	5.02797
Q7Z6Z7	HUWE1_HUMAN	HUWE1	E3 ubiquitin-protein ligase HUWE1	4	4374	481.891	57.1429	100	28.5714	83.3333	64.0172	95.3325	158.008	374.812	0.405152	0.72158	0.254348	0.0625	1.48917	0.281317	2.37211	0.176255	E3 ubiquitin-protein ligase which mediates ubiquitination and subsequent proteasomal degradation of target proteins (PubMed:15989957, PubMed:19713937, PubMed:15567145, PubMed:15767685, PubMed:18488021, PubMed:17567951, PubMed:19037095, PubMed:20534529). Regulates apoptosis by catalyzing the polyubiquitination and degradation of MCL1 (PubMed:15989957). Mediates monoubiquitination of DNA polymerase…	Membrane								Yes		0	0	0	0	0	0	0	0	633.909	472.145	728.526	535.293	264.974	446.278	0	273.799
Q86XX4	FRAS1_HUMAN	FRAS1	Extracellular matrix protein FRAS1	4	4008	443.214	85.7143	100	71.4286	100	102.845	75.3858	85.0398	189.341	1.20937	0.552691	0.398149	0.15625	0.733005	0.628205	2.22649	0.13308	Involved in extracellular matrix organization (By similarity). Required for the regulation of epidermal-basement membrane adhesion responsible for proper organogenesis during embryonic development (By similarity). Involved in brain organization and function (By similarity). {ECO:0000250|UniProtKB:Q80T14}.	Membrane		core matrisome (ECM glycoproteins)								0	268.25	28.7842	10.5394	78.5025	306.254	0	2.54421	91.1256	204.574	321.193	333.267	58.1986	62.3812	355.138	5.86702
Q8NF91	SYNE1_HUMAN	SYNE1	Nesprin-1	4	8797	1.011.086	71.4286	100	42.8571	100	13.3628	26.2514	6.51087	12.0726	2.05238	0.438578	2.17446	1	1.96452	0.283314	1.85423	0.12825	Multi-isomeric modular protein which forms a linking network between organelles and the actin cytoskeleton to maintain the subcellular spatial organization. As a component of the LINC (LInker of Nucleoskeleton and Cytoskeleton) complex involved in the connection between the nuclear lamina and the cytoskeleton. The nucleocytoplasmic interactions established by the LINC complex play an important ro…	Membrane										21.3829	0	0	36.3507	0	0	0	0	1.91776	22.2754	23.4358	21.971	2.71767	1.3854	14.7441	8.18171
Q8TDY8	IGDC4_HUMAN	IGDCC4	Immunoglobulin superfamily DCC subclass member 4	4	1250	134.21	42.8571	50	28.5714	100	1.31193	1.9175	0.332954	6.15049	3.94028	0.0861195	0.311763	0.03125	1.46158	0.697827	18.4725	0.0065559		Membrane										0	0	0	0	0	0	0	2.19579	0	0.134887	1.8632	0.256195	4.04794	8.08209	16.9909	5.66263
Q8WUY3	PRUN2_HUMAN	PRUNE2	Protein prune homolog 2	4	3088	340.635	57.1429	83.3333	28.5714	100	4.58951	12.8372	7.62418	19.4908	0.601968	0.72158	0.658632	0.4375	2.79708	0.246502	2.55644	0.0910394	May play an important role in regulating differentiation, survival and aggressiveness of the tumor cells. {ECO:0000269|PubMed:16288218}.	Membrane										0	0	0	0	0	0	0	0	22.3695	30.9998	27.2008	20.7214	37.3024	21.9905	1.93682	7.79259
Q8WWI1	LMO7_HUMAN	LMO7	LIM domain only protein 7	4	1683	192.696	71.4286	50	57.1429	83.3333	530.423	6.40314	312.55	92.1077	1.69708	0.671497	0.0695179	0.5625	0.0120718	0.418957	0.294697	0.663865		Membrane								Yes		0	0	1475.93	0	1517.21	1949.37	0	6.27368	705.326	0.32092	11.041	14.3799	5.46491	519.605	0	2.15554
Q9BX84	TRPM6_HUMAN	TRPM6	Transient receptor potential cation channel subfamily M member 6	4	2022	231.708	85.7143	100	42.8571	50	8.05244	7.37455	4.1671	11.9635	1.93238	0.149325	0.616419	1	0.915815	0.835664	2.87095	0.697827	Essential ion channel and serine/threonine-protein kinase. Crucial for magnesium homeostasis. Has an important role in epithelial magnesium transport and in the active magnesium absorption in the gut and kidney. Isoforms of the type M6-kinase lack the ion channel region.	Membrane										0	0	24.1675	0	16.5308	17.2567	0	0	0.345782	4.65642	62.5849	0	1.65875	0	7.53756	0
Q9NQC3	RTN4_HUMAN	RTN4	Reticulon-4	4	1192	129.931	57.1429	66.6667	0	0	10.3408	3.85316	0	0	Inf	0.0500056	Inf	0.0522595	0.372619	0.713337	NA	NA	Required to induce the formation and stabilization of endoplasmic reticulum (ER) tubules (PubMed:27619977, PubMed:25612671, PubMed:24262037). They regulate membrane morphogenesis in the ER by promoting tubular ER production (PubMed:27619977, PubMed:25612671, PubMed:24262037, PubMed:27786289). They influence nuclear envelope expansion, nuclear pore complex formation and proper localization of inne…	Membrane								Yes		0	0	0	0	0	0	0	0	0	0	0	0	0	0	0	0
Q9NZR2	LRP1B_HUMAN	LRP1B	Low-density lipoprotein receptor-related protein 1B	4	4599	515.498	85.7143	100	85.7143	100	48.3039	136.055	249.798	430.664	0.193372	0.0510767	0.315919	0.03125	2.81665	0.004662	1.72405	0.180653	Potential cell surface proteins that bind and internalize ligands in the process of receptor-mediated endocytosis.	Membrane										0	602.018	155.637	0	59.8833	50.8648	199.376	52.3324	470.992	268.229	448.174	429.999	259.831	431.888	622.89	391.201
Q9P1Z9	CC180_HUMAN	CCDC180	Coiled-coil domain-containing protein 180	4	1701	197.344	71.4286	100	71.4286	100	13.1707	15.062	18.9538	35.1483	0.694885	0.8125	0.428526	0.21875	1.14359	1	1.85442	0.224001		Intracellular										68.507	0	16.543	20.4844	4.10125	0	0	3.79347	17.6634	26.1696	34.3503	82.4948	15.1013	25.9371	45.4662	7.53993
A4D1E1	Z804B_HUMAN	ZNF804B	Zinc finger protein 804B	4	1349	152.573	57.1429	100	28.5714	100	77.9597	105.518	66.0827	78.3606	1.17973	0.372998	1.34657	0.84375	1.3535	0.172359	1.1858	0.162703		Intracellular										0	0	0	0	0	0	0	0	98.02	364.559	82.2072	201.802	38.5487	64.2575	62.5975	20.7509
A6NGG8	PCARE_HUMAN	PCARE	Photoreceptor cilium actin regulator	4	1288	139.655	85.7143	50	57.1429	66.6667	78.4461	46.2458	38.9752	5.18521	2.01272	0.203272	8.9188	0.291841	0.589524	0.56229	0.133039	0.825539	Plays an essential role for normal photoreceptor cell maintenance and vision. {ECO:0000269|PubMed:20398886}.	Intracellular										48.0239	212.622	0	338.359	27.6772	113.447	0	0	1.27553	10.9046	16.324	10.0862	0	0.792344	0	3.90874
B9ZVM9	TCP2L_HUMAN	TCP10L2	T-complex protein 10A homolog 2	4	0	0	42.8571	50	14.2857	50	3.44907	1.71433	0.437701	1.43096	7.87998	0.285049	1.19803	1	0.497041	0.938106	3.26928	0.256731		Intracellular										0	0	0	0	0	0	0	0	0	3.0639	2.04105	1.80655	0	0	4.73818	0
O00299	CLIC1_HUMAN	CLIC1	Chloride intracellular channel protein 1	4	241	26.923	71.4286	83.3333	42.8571	33.3333	14.5748	5.91732	6.48777	1.28596	2.2465	0.101995	4.60149	0.035015	0.405997	0.429488	0.198213	0.683857	Can insert into membranes and form chloride ion channels. Channel activity depends on the pH. Membrane insertion seems to be redox-regulated and may occur only under oxydizing conditions. Involved in regulation of the cell cycle. {ECO:0000269|PubMed:10834939, ECO:0000269|PubMed:11195932, ECO:0000269|PubMed:11551966, ECO:0000269|PubMed:11940526, ECO:0000269|PubMed:11978800, ECO:0000269|PubMed:1461…	Intracellular			Yes		Yes	Yes		Yes		32.3664	0	0	32.2355	0	0	0	0	12.3189	0.729011	1.88175	5.834	0	0	0	0
O14640	DVL1_HUMAN	DVL1	Segment polarity protein dishevelled homolog DVL-1	4	695	75.187	42.8571	100	28.5714	100	7.70168	45.9711	14.1241	58.9807	0.545287	0.72158	0.779426	0.6875	5.96898	0.016839	4.1759	0.066226	Participates in Wnt signaling by binding to the cytoplasmic C-terminus of frizzled family members and transducing the Wnt signal to down-stream effectors. Plays a role both in canonical and non-canonical Wnt signaling. Plays a role in the signal transduction pathways mediated by multiple Wnt genes. Required for LEF1 activation upon WNT1 and WNT3A signaling. DVL1 and PAK1 form a ternary complex wi…	Intracellular										0	0	0	0	0	0	0	0	56.4052	42.4634	8.62454	80.0996	35.4144	41.8277	38.9547	148.963
O15042	SR140_HUMAN	U2SURP	U2 snRNP-associated SURP motif-containing protein	4	1029	118.292	42.8571	16.6667	14.2857	66.6667	6.23705	0.380572	0.26184	1.73264	23.8201	0.445601	0.219648	0.291841	0.0610179	0.337223	6.61719	0.0610483		Intracellular										0	0	0	0	37.2384	0	0	0	0	1.83288	5.08438	1.36394	0	1.93749	2.01006	0
O15050	TRNK1_HUMAN	TRANK1	TPR and ankyrin repeat-containing protein 1	4	2925	336.221	71.4286	100	14.2857	33.3333	2215.16	10.6088	5558.55	2.00142	0.398513	0.343777	5.30064	0.15625	0.00478919	1	0.000360061	0.629081		Intracellular										38909.8	0	0	15431.9	0	0	0	0	0	0	11.5504	0	0.458144	0	0	0
O15061	SYNEM_HUMAN	SYNM	Synemin	4	1565	172.768	100	100	71.4286	100	4769.88	12388.7	5611.11	17419.9	0.850078	1	0.71118	0.3125	2.59727	0.0512821	3.10454	0.0380533	Type-VI intermediate filament (IF) which plays an important cytoskeletal role within the muscle cell cytoskeleton. It forms heteropolymeric IFs with desmin and/or vimentin, and via its interaction with cytoskeletal proteins alpha-dystrobrevin, dystrophin, talin-1, utrophin and vinculin, is able to link these heteropolymeric IFs to adherens-type junctions, such as to the costameres, neuromuscular …	Intracellular										12.0352	0	605.062	454.498	389.996	527.289	0	821.701	21858.2	15980.7	9970.63	745.49	25401.9	26332.3	18238.6	23830.4
O43290	SNUT1_HUMAN	SART1	U4/U6.U5 tri-snRNP-associated protein 1	4	800	90.255	85.7143	100	85.7143	100	483.779	618.473	252.184	335.921	1.91836	0.078125	1.84112	0.03125	1.27842	0.945221	1.33205	0.835664	Plays a role in mRNA splicing as a component of the U4/U6-U5 tri-snRNP, one of the building blocks of the spliceosome. May also bind to DNA. {ECO:0000269|PubMed:11350945}.	Intracellular										22.5514	0	26.6157	24.9196	25.9662	0	477.061	462.656	430.625	345.78	408.205	418.11	396.013	446.992	246.249	99.9585
O60281	ZN292_HUMAN	ZNF292	Zinc finger protein 292	4	2723	304.816	71.4286	83.3333	28.5714	83.3333	20.2506	180.338	5.69269	6.73089	3.5573	0.196706	26.7926	0.035015	8.9053	0.35045	1.18237	0.29287	May be involved in transcriptional regulation.	Intracellular										0	0	0	78.6455	0	0	0	0	15.3856	24.4632	16.5171	5.26519	8.24369	9.00793	0	1.35141
O60287	NPA1P_HUMAN	URB1	Nucleolar pre-ribosomal-associated protein 1	4	2271	254.389	71.4286	100	42.8571	100	21.3197	73.3997	78.3458	205.494	0.272123	0.343777	0.357187	0.03125	3.44282	0.352449	2.62291	0.0505098		Intracellular										0	0	0	10.768	0	0	0	230.376	152.412	165.632	119.607	189.814	227.055	209.723	188.837	297.927
O60293	ZC3H1_HUMAN	ZFC3H1	Zinc finger C3H1 domain-containing protein	4	1989	226.356	28.5714	50	28.5714	100	0.589893	29.5001	10.1914	35.6764	0.0578812	0.445601	0.826879	0.6875	50.0092	0.254213	3.50062	0.066226	Subunit of the trimeric poly(A) tail exosome targeting (PAXT) complex, a complex that directs a subset of long and polyadenylated poly(A) RNAs for exosomal degradation. The RNA exosome is fundamental for the degradation of RNA in eukaryotic nuclei. Substrate targeting is facilitated by its cofactor MTREX, which links to RNA-binding protein adapters. {ECO:0000269|PubMed:27871484}.	Intracellular										0	0	0	0	0	0	0	0	58.167	13.173	4.00613	8.09483	46.2286	29.0842	121.05	5.59425
O60343	TBCD4_HUMAN	TBC1D4	TBC1 domain family member 4	4	1298	146.563	28.5714	83.3333	28.5714	50	4.46803	40.0672	3.19061	3.4716	1.40037	0.702918	11.5414	0.140017	8.96753	0.071362	1.08807	0.625092	May act as a GTPase-activating protein for RAB2A, RAB8A, RAB10 and RAB14. Isoform 2 promotes insulin-induced glucose transporter SLC2A4/GLUT4 translocation at the plasma membrane, thus increasing glucose uptake. {ECO:0000269|PubMed:15971998, ECO:0000269|PubMed:18771725, ECO:0000269|PubMed:22908308}.	Intracellular										0	0	12.451	0	0	0	0	0	9.88325	0	13.6776	0	0	4.80504	0	2.34695
O75122	CLAP2_HUMAN	CLASP2	CLIP-associating protein 2	4	1294	141.064	85.7143	66.6667	71.4286	50	15.6497	1.22462	32.2155	7.23078	0.485782	0.6875	0.169363	0.280888	0.0782521	0.518008	0.22445	0.607022	Microtubule plus-end tracking protein that promotes the stabilization of dynamic microtubules (PubMed:26003921). Involved in the nucleation of noncentrosomal microtubules originating from the trans-Golgi network (TGN). Required for the polarization of the cytoplasmic microtubule arrays in migrating cells towards the leading edge of the cell. May act at the cell cortex to enhance the frequency of …	Intracellular								Yes		5.86569	136.35	82.1905	21.3989	27.1739	59.3866	0	0	0.713617	0.388361	0	0	29.5374	0	11.6786	2.16865
O95171	SCEL_HUMAN	SCEL	Sciellin	4	688	77.552	57.1429	83.3333	28.5714	100	2.16555	10.6298	10.1806	20.7619	0.212713	0.931414	0.511983	0.21875	4.90858	0.0821527	2.03936	0.122834	May function in the assembly or regulation of proteins in the cornified envelope. The LIM domain may be involved in homotypic or heterotypic associations and may function to localize sciellin to the cornified envelope.	Intracellular										49.8934	0	0	0	0	0	0	0	21.3709	0	29.788	17.645	13.4193	31.054	21.3017	11.3635
O95425	SVIL_HUMAN	SVIL	Supervillin	4	2214	247.746	28.5714	83.3333	42.8571	50	5.27308	7.62175	2.10921	2.30845	2.50002	0.445601	3.30168	0.833029	1.44541	0.22932	1.09446	1	[Isoform 1]: Forms a high-affinity link between the actin cytoskeleton and the membrane. Is among the first costameric proteins to assemble during myogenesis and it contributes to myogenic membrane structure and differentiation (PubMed:12711699). Appears to be involved in myosin II assembly. May modulate myosin II regulation through MLCK during cell spreading, an initial step in cell migration. M…	Intracellular										0	0	0	0	0	0	0	7.74163	0.267514	6.75535	5.13438	6.71835	1.99796	0	0	0
O95678	K2C75_HUMAN	KRT75	Keratin, type II cytoskeletal 75	4	551	59.56	57.1429	66.6667	28.5714	50	9.40033	114.608	2.33743	4.70123	4.02165	0.372998	24.3784	0.280888	12.1919	0.713337	2.01128	0.514705	Plays a central role in hair and nail formation. Essential component of keratin intermediate filaments in the companion layer of the hair follicle.	Intracellular			Yes		Yes			Yes		0	0	0	0	0	0	0	0	3.26289	13.0991	12.4467	0.221962	0	0	15.5387	0
P00390	GSHR_HUMAN	GSR	Glutathione reductase, mitochondrial	4	522	56.257	57.1429	66.6667	0	0	10.3299	2.77729	0	0	Inf	0.0500056	Inf	0.0522595	0.268859	0.508432	NA	NA	Maintains high levels of reduced glutathione in the cytosol.	Intracellular			Yes			Yes		Yes		0	0	0	0	0	0	0	0	0	0	0	0	0	0	0	0
P00505	AATM_HUMAN	GOT2	Aspartate aminotransferase, mitochondrial	4	430	47.518	42.8571	83.3333	42.8571	0	22.6637	8.55714	8.83475	0	2.56529	0.212317	Inf	0.035015	0.377571	0.418957	0	0.100534	Catalyzes the irreversible transamination of the L-tryptophan metabolite L-kynurenine to form kynurenic acid (KA). As a member of the malate-aspartate shuttle, it has a key role in the intracellular NAD(H) redox balance. Is important for metabolite exchange between mitochondria and cytosol, and for amino acid metabolism. Facilitates cellular uptake of long-chain free fatty acids. {ECO:0000269|Pub…	Intracellular			Yes		Yes	Yes		Yes		0	0	0	0	0	0	0	44.6801	0.952375	16.2108	0	0	0	0	0	0
P04899	GNAI2_HUMAN	GNAI2	Guanine nucleotide-binding protein G(i) subunit alpha-2	4	355	40.451	100	100	85.7143	100	290.042	96.1812	190.017	87.1771	1.5264	0.578125	1.10329	0.5625	0.331611	0.835664	0.458785	1	Guanine nucleotide-binding proteins (G proteins) are involved as modulators or transducers in various transmembrane signaling systems. The G(i) proteins are involved in hormonal regulation of adenylate cyclase: they inhibit the cyclase in response to beta-adrenergic stimuli. May play a role in cell division. {ECO:0000269|PubMed:17635935}.; [Isoform sGi2]: Regulates the cell surface density of dop…	Intracellular								Yes		302.632	470.983	328.063	276.631	857.992	679.085	0	78.0111	74.5102	75.9224	71.7891	91.1732	82.7387	102.684	78.7123	95.9647
P04908	H2A1B_HUMAN	HIST1H2AB	Histone H2A type 1-B/E	4	130	14.135	100	100	85.7143	100	1003.5	833.862	416.328	772.239	2.41037	0.03125	1.0798	0.84375	0.83095	0.835664	1.85488	0.0734266	Core component of nucleosome. Nucleosomes wrap and compact DNA into chromatin, limiting DNA accessibility to the cellular machineries which require DNA as a template. Histones thereby play a central role in transcription regulation, DNA repair, DNA replication and chromosomal stability. DNA accessibility is regulated via a complex set of post-translational modifications of histones, also called h…	Intracellular					Yes	Yes		Yes		248.532	491.998	493.073	371.646	1003.7	1202.91	0	250.943	687.933	741.818	1300.85	423.984	1051.92	781.873	529.019	545.786
P07099	HYEP_HUMAN	EPHX1	Epoxide hydrolase 1	4	455	52.949	57.1429	83.3333	14.2857	50	2.05538	4.43977	0.279989	1.94511	7.34093	0.0500056	2.28253	0.527089	2.16008	0.56229	6.94712	0.190658	Biotransformation enzyme that catalyzes the hydrolysis of arene and aliphatic epoxides to less reactive and more water soluble dihydrodiols by the trans addition of water (By similarity). Plays a role in the metabolism of endogenous lipids such as epoxide-containing fatty acids (PubMed:22798687). Metabolizes the abundant endocannabinoid 2-arachidonoylglycerol (2-AG) to free arachidonic acid (AA) …	Intracellular								Yes		0	0	0	0	0	0	0	0	1.95992	0	0	1.68899	6.63494	0	3.34675	0
P08758	ANXA5_HUMAN	ANXA5	Annexin A5	4	320	35.937	57.1429	66.6667	14.2857	16.6667	22.0052	18.6281	0.327763	0.358959	67.1377	0.0500056	51.8947	0.0522595	0.846531	0.713337	1.09518	1	This protein is an anticoagulant protein that acts as an indirect inhibitor of the thromboplastin-specific complex, which is involved in the blood coagulation cascade.	Intracellular		matrisome associated (ECM-affiliated proteins)	Yes	Yes	Yes	Yes		Yes		0	0	0	0	0	0	0	0	2.29434	0	2.15376	0	0	0	0	0
P09211	GSTP1_HUMAN	GSTP1	Glutathione S-transferase P	4	210	23.356	85.7143	100	57.1429	83.3333	28.0967	16.778	14.3714	3.67417	1.95505	0.270181	4.56647	0.03125	0.597152	0.365967	0.255659	0.663865	Conjugation of reduced glutathione to a wide number of exogenous and endogenous hydrophobic electrophiles. Involved in the formation of glutathione conjugates of both prostaglandin A2 (PGA2) and prostaglandin J2 (PGJ2) (PubMed:9084911). Participates in the formation of novel hepoxilin regioisomers (PubMed:21046276). Regulates negatively CDK5 activity via p25/p35 translocation to prevent neurodege…	Intracellular			Yes		Yes			Yes		29.679	0	46.1666	6.63	0	31.4243	0	0	19.5246	5.22936	4.00614	10.2088	1.97432	2.62135	3.23435	0
P09884	DPOLA_HUMAN	POLA1	DNA polymerase alpha catalytic subunit	4	1462	165.913	85.7143	66.6667	42.8571	100	11.5379	2.62868	4.97191	34.0685	2.32061	0.270181	0.0771589	0.0625	0.227831	0.0985429	6.85219	0.0356864	Catalytic subunit of the DNA polymerase alpha complex (also known as the alpha DNA polymerase-primase complex) which plays an essential role in the initiation of DNA synthesis. During the S phase of the cell cycle, the DNA polymerase alpha complex (composed of a catalytic subunit POLA1, a regulatory subunit POLA2 and two primase subunits PRIM1 and PRIM2) is recruited to DNA at the replicative for…	Intracellular										14.1384	0	9.79291	10.9738	32.961	15.1263	0	0	0	10.8721	19.5401	8.25288	20.0154	4.20413	133.259	19.1392
P0DJD1	RGPD2_HUMAN	RGPD2	RANBP2-like and GRIP domain-containing protein 2	4	1756	197.308	57.1429	100	57.1429	83.3333	4.37533	10.8149	5.14489	4.60007	0.850422	0.931414	2.35104	0.21875	2.4718	0.131475	0.894104	0.772029		Intracellular										7.09258	0	0	0	0	0	0	12.0872	1.56664	15.2679	1.8583	0.694044	0	19.282	2.22245	3.54363
P11055	MYH3_HUMAN	MYH3	Myosin-3	4	1940	223.905	71.4286	83.3333	28.5714	100	16.6519	28.0168	38.8074	183.256	0.429092	0.931414	0.152884	0.03125	1.6825	0.829399	4.72219	0.0101216	Muscle contraction.	Intracellular								Yes		0	0	0	26.1771	26.1675	0	0	0	157.822	113.829	287.285	209.863	148.461	126.559	187.527	139.841
P11137	MTAP2_HUMAN	MAP2	Microtubule-associated protein 2	4	1827	199.526	57.1429	100	28.5714	100	39.0461	98.4418	86.2694	200.306	0.452607	0.72158	0.491456	0.3125	2.52117	0.0524702	2.32187	0.0910394	The exact function of MAP2 is unknown but MAPs may stabilize the microtubules against depolymerization. They also seem to have a stiffening effect on microtubules.	Intracellular										0	0	0	0	0	0	0	0	347.297	256.589	279.804	196.955	27.7807	140.665	500.904	55.7287
P13489	RINI_HUMAN	RNH1	Ribonuclease inhibitor	4	461	49.973	42.8571	83.3333	71.4286	66.6667	1.36016	9.31769	6.20436	3.78597	0.219227	0.101995	2.46111	0.67329	6.85043	0.0910394	0.610211	0.612146	Ribonuclease inhibitor which inhibits RNASE1, RNASE2 and ANG. May play a role in redox homeostasis. {ECO:0000269|PubMed:12578357, ECO:0000269|PubMed:14515218, ECO:0000269|PubMed:17292889}.	Intracellular			Yes		Yes			Yes		0	13.9688	16.4031	0	0	0	0	7.86763	3.2627	1.9283	0	12.9101	4.67377	4.55294	0.579058	0
P13805	TNNT1_HUMAN	TNNT1	Troponin T, slow skeletal muscle	4	278	32.948	57.1429	100	28.5714	33.3333	86.7834	45.4915	13.7274	3.23197	6.32193	0.0500056	14.0755	0.03125	0.524196	0.281317	0.23544	1	Troponin T is the tropomyosin-binding subunit of troponin, the thin filament regulatory complex which confers calcium-sensitivity to striated muscle actomyosin ATPase activity.	Intracellular										0	0	0	12.4598	0	3.56852	0	14.7518	0	81.3398	18.0035	0	0	0	0	1.38829
P15090	FABP4_HUMAN	FABP4	Fatty acid-binding protein, adipocyte	4	132	14.719	71.4286	100	42.8571	100	462.79	496.85	34.4898	83.9473	13.4182	0.0314243	5.9186	0.0625	1.0736	0.720617	2.43397	0.218204	Lipid transport protein in adipocytes. Binds both long chain fatty acids and retinoic acid. Delivers long-chain fatty acids and retinoic acid to their cognate receptors in the nucleus. {ECO:0000250|UniProtKB:P04117}.	Intracellular			Yes		Yes					0	0	0	36.9222	0	0	0	55.4089	76.1695	109.85	221.357	70.4774	103.397	40.0685	36.7739	31.6103
P15531	NDKA_HUMAN	NME1	Nucleoside diphosphate kinase A	4	152	17.149	71.4286	100	57.1429	83.3333	27.9514	19.758	8.41097	5.30634	3.32321	0.0510767	3.72346	0.03125	0.706868	0.720617	0.630884	0.884821	Major role in the synthesis of nucleoside triphosphates other than ATP. The ATP gamma phosphate is transferred to the NDP beta phosphate via a ping-pong mechanism, using a phosphorylated active-site intermediate. Possesses nucleoside-diphosphate kinase, serine/threonine-specific protein kinase, geranyl and farnesyl pyrophosphate kinase, histidine protein kinase and 3'-5' exonuclease activities. I…	Intracellular			Yes	Yes		Yes		Yes		22.5514	0	12.416	49.4506	0	0	0	0	17.1348	6.77456	7.15063	15.0086	5.43587	2.49053	1.75243	0
P16401	H15_HUMAN	HIST1H1B	Histone H1.5	4	226	22.58	85.7143	100	42.8571	100	16.4835	7.13351	1.53727	3.75389	10.7225	0.107058	1.9003	0.4375	0.432767	0.835664	2.44192	0.0701779	Histone H1 protein binds to linker DNA between nucleosomes forming the macromolecular structure known as the chromatin fiber. Histones H1 are necessary for the condensation of nucleosome chains into higher-order structured fibers. Acts also as a regulator of individual gene transcription through chromatin remodeling, nucleosome spacing and DNA methylation (By similarity). {ECO:0000250}.	Intracellular			Yes		Yes					0	0	0	0	19.5501	5.91203	0	6.29813	1.07067	3.39212	7.07868	4.39723	3.14481	1.83878	3.46967	2.59419
P18669	PGAM1_HUMAN	PGAM1	Phosphoglycerate mutase 1	4	254	28.804	85.7143	100	28.5714	66.6667	50.6174	53.0656	2.48556	6.7988	20.3646	0.0220149	7.80514	0.03125	1.04837	0.835664	2.73532	0.312752	Interconversion of 3- and 2-phosphoglycerate with 2,3-bisphosphoglycerate as the primer of the reaction. Can also catalyze the reaction of EC 5.4.2.4 (synthase), but with a reduced activity.	Intracellular			Yes		Yes	Yes		Yes		0	0	0	11.6139	6.5922	0	0	5.7319	0	11.667	11.1865	24.4252	0	1.21731	3.96387	0
P23396	RS3_HUMAN	RPS3	40S ribosomal protein S3	4	243	26.688	28.5714	100	14.2857	16.6667	1.24541	3.30267	0.160691	0.0761108	7.75037	0.158526	43.3929	0.03125	2.65186	0.122834	0.473641	1	Involved in translation as a component of the 40S small ribosomal subunit (PubMed:8706699). Has endonuclease activity and plays a role in repair of damaged DNA (PubMed:7775413). Cleaves phosphodiester bonds of DNAs containing altered bases with broad specificity and cleaves supercoiled DNA more efficiently than relaxed DNA (PubMed:15707971). Displays high binding affinity for 7,8-dihydro-8-oxogua…	Intracellular			Yes		Yes			Yes		0	0	0	0	0	0	0	0	0	1.12484	0	0	0	0.456665	0	0
P23526	SAHH_HUMAN	AHCY	Adenosylhomocysteinase	4	432	47.716	71.4286	66.6667	42.8571	50	15.2584	11.1458	1.81853	0.793673	8.3905	0.101995	14.0433	0.0916903	0.73047	0.612146	0.436436	0.938106	Adenosylhomocysteine is a competitive inhibitor of S-adenosyl-L-methionine-dependent methyl transferase reactions; therefore adenosylhomocysteinase may play a key role in the control of methylations via regulation of the intracellular concentration of adenosylhomocysteine. {ECO:0000269|PubMed:12590576}.	Intracellular				Yes		Yes		Yes		9.46456	0	0	6.10417	0	0	0	0	1.61943	1.64575	0	2.02752	1.35187	0	1.38265	0
P26641	EF1G_HUMAN	EEF1G	Elongation factor 1-gamma	4	437	50.119	57.1429	100	57.1429	66.6667	6.98012	22.142	698.983	113.864	0.00998611	0.931414	0.19446	0.5625	3.17215	0.131475	0.1629	0.825539	Probably plays a role in anchoring the complex to other cellular components.	Intracellular						Yes		Yes		0	197.788	0	0	0	0	0	4692.97	1.65586	0.467779	541.631	129.18	0.775235	0	0	11.5983
P27361	MK03_HUMAN	MAPK3	Mitogen-activated protein kinase 3	4	379	43.136	57.1429	100	57.1429	100	195.477	231.527	49.8309	350.033	3.92281	0.212317	0.661442	0.3125	1.18442	0.429488	7.02441	0.00787228	Serine/threonine kinase which acts as an essential component of the MAP kinase signal transduction pathway. MAPK1/ERK2 and MAPK3/ERK1 are the 2 MAPKs which play an important role in the MAPK/ERK cascade. They participate also in a signaling cascade initiated by activated KIT and KITLG/SCF. Depending on the cellular context, the MAPK/ERK cascade mediates diverse biological functions such as cell g…	Intracellular								Yes		0	0	0	0	0	0	50.0082	2.55489	277.742	18.5116	246.494	79.8257	289.684	307.313	443.833	733.047
P29966	MARCS_HUMAN	MARCKS	Myristoylated alanine-rich C-kinase substrate	4	332	31.555	28.5714	50	0	16.6667	3.73237	7.16191	0	3.44012	Inf	0.158526	2.08188	0.568811	1.91886	0.514705	Inf	0.354539	MARCKS is the most prominent cellular substrate for protein kinase C. This protein binds calmodulin, actin, and synapsin. MARCKS is a filamentous (F) actin cross-linking protein.	Intracellular										0	0	0	0	0	0	0	0	0	0	0	0	0	0	20.6407	0
P30044	PRDX5_HUMAN	PRDX5	Peroxiredoxin-5, mitochondrial	4	214	22.086	71.4286	83.3333	14.2857	50	25.2832	19.0383	3.13072	5.65647	8.07583	0.0314243	3.36576	0.140017	0.753005	0.829399	1.80676	0.337223	Thiol-specific peroxidase that catalyzes the reduction of hydrogen peroxide and organic hydroperoxides to water and alcohols, respectively. Plays a role in cell protection against oxidative stress by detoxifying peroxides and as sensor of hydrogen peroxide-mediated signaling events. {ECO:0000269|PubMed:10514471, ECO:0000269|PubMed:10521424, ECO:0000269|PubMed:10751410, ECO:0000269|PubMed:31740833…	Intracellular			Yes		Yes	Yes		Yes		0	0	0	98.0783	0	0	0	21.915	0	0	19.3628	0	3.1326	0	11.4434	0
P31930	QCR1_HUMAN	UQCRC1	Cytochrome b-c1 complex subunit 1, mitochondrial	4	480	52.646	28.5714	50	14.2857	0	2.79962	0.629635	6.94401	0	0.40317	0.702918	Inf	0.0873753	0.2249	0.870611	0	0.440401	Component of the ubiquinol-cytochrome c oxidoreductase, a multisubunit transmembrane complex that is part of the mitochondrial electron transport chain which drives oxidative phosphorylation. The respiratory chain contains 3 multisubunit complexes succinate dehydrogenase (complex II, CII), ubiquinol-cytochrome c oxidoreductase (cytochrome b-c1 complex, complex III, CIII) and cytochrome c oxidase …	Intracellular										48.6081	0	0	0	0	0	0	0	0	0	0	0	0	0	0	0
P35637	FUS_HUMAN	FUS	RNA-binding protein FUS	4	526	53.426	57.1429	83.3333	28.5714	83.3333	9.54463	1.86713	0.392832	3.92866	24.297	0.0500056	0.475259	0.4375	0.195621	0.384757	10.0008	0.0241988	DNA/RNA-binding protein that plays a role in various cellular processes such as transcription regulation, RNA splicing, RNA transport, DNA repair and damage response (PubMed:27731383). Binds to nascent pre-mRNAs and acts as a molecular mediator between RNA polymerase II and U1 small nuclear ribonucleoprotein thereby coupling transcription and splicing (PubMed:26124092). Binds also its own pre-mRN…	Intracellular								Yes		0	0	0	0	0	0	0	0	0.309327	2.4405	6.47137	4.62947	8.2691	2.49178	1.71024	0
P38935	SMBP2_HUMAN	IGHMBP2	DNA-binding protein SMUBP-2	4	993	109.149	57.1429	50	42.8571	83.3333	2.66832	1.39518	16.9378	4.38804	0.157537	1	0.317952	0.3125	0.522869	0.547803	0.259069	0.418957	5' to 3' helicase that unwinds RNA and DNA duplices in an ATP-dependent reaction. Acts as a transcription regulator. Required for the transcriptional activation of the flounder liver-type antifreeze protein gene. Exhibits strong binding specificity to the enhancer element B of the flounder antifreeze protein gene intron. Binds to the insulin II gene RIPE3B enhancer region. May be involved in tran…	Intracellular										0	0	0	0	0	0	0	111.238	4.66567	2.66107	7.60118	3.77684	0.595058	1.97403	0	12.3811
P46013	KI67_HUMAN	MKI67	Proliferation marker protein Ki-67	4	3256	358.694	85.7143	100	28.5714	83.3333	107.278	154.161	6.67823	48.7578	16.0638	0.149325	3.16177	0.5625	1.43703	0.945221	7.30101	0.0507686	Required to maintain individual mitotic chromosomes dispersed in the cytoplasm following nuclear envelope disassembly (PubMed:27362226). Associates with the surface of the mitotic chromosome, the perichromosomal layer, and covers a substantial fraction of the chromosome surface (PubMed:27362226). Prevents chromosomes from collapsing into a single chromatin mass by forming a steric and electrostat…	Intracellular				Yes						0	0	0	0	131.693	75.3651	0	0	32.6496	14.0981	45.8475	18.5636	12.6943	0	72.7537	142.688
P46100	ATRX_HUMAN	ATRX	Transcriptional regulator ATRX	4	2492	282.586	71.4286	100	42.8571	100	20.2364	31.2403	8.21372	50.1596	2.46374	0.101995	0.622819	0.09375	1.54376	0.174143	6.1068	0.0112427	Involved in transcriptional regulation and chromatin remodeling. Facilitates DNA replication in multiple cellular environments and is required for efficient replication of a subset of genomic loci. Binds to DNA tandem repeat sequences in both telomeres and euchromatin and in vitro binds DNA quadruplex structures. May help stabilizing G-rich regions into regular chromatin structures by remodeling …	Intracellular										10.2591	0	0	11.8425	0	0	0	0	8.83082	38.4061	28.0415	28.6305	21.9435	76.1908	63.8632	82.2877
P48634	PRC2A_HUMAN	PRRC2A	Protein PRRC2A	4	2157	228.863	71.4286	83.3333	28.5714	66.6667	10.6778	5.45608	3.40926	7.04193	3.13198	0.196706	0.774798	1	0.510976	0.429488	2.06553	0.393016	May play a role in the regulation of pre-mRNA splicing. {ECO:0000269|PubMed:14667819}.	Intracellular										0	0	0	4.4581	0	0	0	0	13.2818	10.583	27.5101	2.70253	9.47182	2.56714	0	0
P51608	MECP2_HUMAN	MECP2	Methyl-CpG-binding protein 2	4	486	52.441	100	100	71.4286	100	153.204	120.521	61.8946	371.357	2.47524	0.046875	0.324541	0.5625	0.786667	0.945221	5.99984	0.0122992	Chromosomal protein that binds to methylated DNA. It can bind specifically to a single methyl-CpG pair. It is not influenced by sequences flanking the methyl-CpGs. Mediates transcriptional repression through interaction with histone deacetylase and the corepressor SIN3A. Binds both 5-methylcytosine (5mC) and 5-hydroxymethylcytosine (5hmC)-containing DNA, with a preference for 5-methylcytosine (5m…	Intracellular										79.4555	0	37.0732	56.2407	35.9803	50.0659	0	76.0275	158.965	81.7409	250.831	118.365	114.01	1459.49	171.127	114.317
P51825	AFF1_HUMAN	AFF1	AF4/FMR2 family member 1	4	1210	131.422	100	100	71.4286	100	69.1818	55.008	321.863	77.4319	0.214942	0.078125	0.710404	0.21875	0.795122	0.445221	0.240574	0.830094		Intracellular										0	1619.39	347.299	14.0373	271.739	181.089	0	167.954	65.7316	52.6673	30.2518	38.9242	80.3547	112.246	58.661	144.154
P54578	UBP14_HUMAN	USP14	Ubiquitin carboxyl-terminal hydrolase 14	4	494	56.069	57.1429	83.3333	14.2857	0	3.43294	2.38115	1.89284	0	1.81364	0.372998	Inf	0.035015	0.693619	0.772029	0	0.440401	Proteasome-associated deubiquitinase which releases ubiquitin from the proteasome targeted ubiquitinated proteins. Ensures the regeneration of ubiquitin at the proteasome. Is a reversibly associated subunit of the proteasome and a large fraction of proteasome-free protein exists within the cell. Required for the degradation of the chemokine receptor CXCR4 which is critical for CXCL12-induced cell…	Intracellular			Yes					Yes		0	0	0	0	0	0	0	13.2499	0	0	0	0	0	0	0	0
P60842	IF4A1_HUMAN	EIF4A1	Eukaryotic initiation factor 4A-I	4	406	46.154	85.7143	100	71.4286	100	34.4196	30.7774	18.2639	6.16023	1.88457	0.0748803	4.99614	0.03125	0.894182	1	0.33729	0.431401	ATP-dependent RNA helicase which is a subunit of the eIF4F complex involved in cap recognition and is required for mRNA binding to ribosome. In the current model of translation initiation, eIF4A unwinds RNA secondary structures in the 5'-UTR of mRNAs which is necessary to allow efficient binding of the small ribosomal subunit, and subsequent scanning for the initiator codon. {ECO:0000269|PubMed:1…	Intracellular			Yes		Yes	Yes		Yes		14.0216	0	70.2991	35.2076	0	70.3053	0	25.9509	11.1131	6.46266	15.7686	5.47261	3.08511	5.7394	5.48037	1.41531
P60953	CDC42_HUMAN	CDC42	Cell division control protein 42 homolog	4	191	21.259	71.4286	100	28.5714	100	44.7272	71.8364	43.5411	88.6957	1.02724	0.343777	0.809919	0.84375	1.6061	0.283314	2.03706	0.066226	Plasma membrane-associated small GTPase which cycles between an active GTP-bound and an inactive GDP-bound state. In active state binds to a variety of effector proteins to regulate cellular responses. Involved in epithelial cell polarization processes. Regulates the bipolar attachment of spindle microtubules to kinetochores before chromosome congression in metaphase (PubMed:15642749). Regulates …	Intracellular								Yes		0	0	0	183.102	0	0	0	0	38.1243	266.663	134.129	43.5608	226.484	4.38345	114.796	8.82022
P61981	1433G_HUMAN	YWHAG	14-3-3 protein gamma	4	247	28.303	85.7143	100	57.1429	83.3333	615.21	24.5418	186.207	26.1193	3.3039	0.6875	0.939604	0.4375	0.0398917	0.234266	0.14027	0.772029	Adapter protein implicated in the regulation of a large spectrum of both general and specialized signaling pathways. Binds to a large number of partners, usually by recognition of a phosphoserine or phosphothreonine motif. Binding generally results in the modulation of the activity of the binding partner. {ECO:0000269|PubMed:16511572}.	Intracellular			Yes		Yes	Yes		Yes		785.208	508.068	0	0	93.3475	4047.88	0	0	4.20671	5.96846	11.3985	16.1756	5.05808	0	123.081	1.00231
P62987	RL40_HUMAN	UBA52	Ubiquitin-60S ribosomal protein L40	4	128	14.728	100	100	71.4286	100	53.2156	80.2595	36.5688	34.3982	1.45522	0.296875	2.33325	0.03125	1.50819	0.180653	0.940642	0.720617	[Ubiquitin]: Exists either covalently attached to another protein, or free (unanchored). When covalently bound, it is conjugated to target proteins via an isopeptide bond either as a monomer (monoubiquitin), a polymer linked via different Lys residues of the ubiquitin (polyubiquitin chains) or a linear polymer linked via the initiator Met of the ubiquitin (linear polyubiquitin chains). Polyubiqui…	Intracellular						Yes		Yes		38.1503	0	38.5421	23.0152	30.1933	28.7612	0	66.805	42.5614	69.9231	24.499	36.3775	49.7345	44.9933	30.0879	20.6968
P78559	MAP1A_HUMAN	MAP1A	Microtubule-associated protein 1A	4	2803	305.485	100	100	100	100	4652.92	4639.21	9544.07	9738.69	0.48752	0.375	0.476369	0.3125	0.997053	0.945221	1.02039	0.730769	Structural protein involved in the filamentous cross-bridging between microtubules and other skeletal elements.	Intracellular				Yes						5491.78	5599.88	5560.97	13543.6	2641.91	5619.09	27294.2	3481.96	9369.46	10010.2	10153.2	1552.64	10255.8	13497.5	20738.8	2234.28
P99999	CYC_HUMAN	CYCS	Cytochrome c	4	105	11.749	57.1429	83.3333	28.5714	16.6667	42.5564	9.83969	4.37323	0.186175	9.73112	0.0500056	52.8518	0.035015	0.231215	1	0.0425715	0.562167	Electron carrier protein. The oxidized form of the cytochrome c heme group can accept an electron from the heme group of the cytochrome c1 subunit of cytochrome reductase. Cytochrome c then transfers this electron to the cytochrome oxidase complex, the final protein carrier in the mitochondrial electron-transport chain.; Plays a role in apoptosis. Suppression of the anti-apoptotic members or acti…	Intracellular			Yes		Yes	Yes				0	0	0	0	0	0	0	21.7491	0	8.86352	1.11705	0	0	0	0	0
Q00839	HNRPU_HUMAN	HNRNPU	Heterogeneous nuclear ribonucleoprotein U	4	825	90.584	71.4286	100	57.1429	100	89.5975	344.405	161.425	276.48	0.55504	0.546865	1.24568	0.6875	3.84391	0.0122992	1.71274	0.222081	DNA- and RNA-binding protein involved in several cellular processes such as nuclear chromatin organization, telomere-length regulation, transcription, mRNA alternative splicing and stability, Xist-mediated transcriptional silencing and mitotic cell progression (PubMed:10490622, PubMed:18082603, PubMed:19029303, PubMed:22325991, PubMed:25986610, PubMed:28622508). Plays a role in the regulation of …	Intracellular			Yes			Yes				640.318	0	0	102.651	0	0	0	457.567	8.03731	24.0541	407.073	368.754	45.5624	176.047	264.998	396.446
Q01082	SPTB2_HUMAN	SPTBN1	Spectrin beta chain, non-erythrocytic 1	4	2364	274.609	85.7143	83.3333	28.5714	33.3333	6.52569	4.23994	0.542888	0.410389	12.0203	0.0220149	10.3315	0.035015	0.649732	0.316645	0.755935	0.930479	Fodrin, which seems to be involved in secretion, interacts with calmodulin in a calcium-dependent manner and is thus candidate for the calcium-dependent movement of the cytoskeleton at the membrane.	Intracellular			Yes		Yes			Yes		0	0	0	0	11.1715	8.57511	0	0	0.795008	3.00521	1.26094	0	1.20139	0	0	0
Q01484	ANK2_HUMAN	ANK2	Ankyrin-2	4	3957	433.715	100	100	85.7143	100	1163.43	1143.51	1067.66	744.05	1.0897	1	1.53688	0.84375	0.982877	0.365967	0.696896	0.5338	Plays an essential role in the localization and membrane stabilization of ion transporters and ion channels in several cell types, including cardiomyocytes, as well as in striated muscle cells. In skeletal muscle, required for proper localization of DMD and DCTN4 and for the formation and/or stability of a special subset of microtubules associated with costameres and neuromuscular junctions. In c…	Intracellular								Yes		19.8639	0	251.468	7.04152	27.6772	141.676	5301.01	1367.2	213.921	320.172	239.977	397.527	2880.9	198.774	405.061	342.06
Q06323	PSME1_HUMAN	PSME1	Proteasome activator complex subunit 1	4	249	28.723	57.1429	100	28.5714	50	5.71576	10.3507	0.756562	1.17519	7.55491	0.0500056	8.80764	0.03125	1.8109	0.518008	1.55333	0.625092	Implicated in immunoproteasome assembly and required for efficient antigen processing. The PA28 activator complex enhances the generation of class I binding peptides by altering the cleavage pattern of the proteasome.	Intracellular			Yes					Yes		0	0	0	0	0	0	0	0	2.07003	3.22591	2.84143	3.05563	0	1.1541	0	0
Q08999	RBL2_HUMAN	RBL2	Retinoblastoma-like protein 2	4	1139	128.367	71.4286	100	57.1429	100	31.2598	56.1143	19.0552	15.8479	1.64049	0.350816	3.54081	0.03125	1.7951	0.431401	0.831682	0.942742	Key regulator of entry into cell division. Directly involved in heterochromatin formation by maintaining overall chromatin structure and, in particular, that of constitutive heterochromatin by stabilizing histone methylation. Recruits and targets histone methyltransferases KMT5B and KMT5C, leading to epigenetic transcriptional repression. Controls histone H4 'Lys-20' trimethylation. Probably acts…	Intracellular										58.1895	0	15.5288	12.1398	0	0	0	0	19.5089	40.1593	20.8533	32.0252	14.351	13.0549	12.0332	2.76971
Q13045	FLII_HUMAN	FLII	Protein flightless-1 homolog	4	1269	144.751	57.1429	100	42.8571	100	79.8234	275.109	17.9029	139.829	4.45868	0.212317	1.96747	0.03125	3.44647	0.0524702	7.81042	0.00736385	May play a role as coactivator in transcriptional activation by hormone-activated nuclear receptors (NR) and acts in cooperation with NCOA2 and CARM1. Involved in estrogen hormone signaling. Involved in early embryonic development (By similarity). May play a role in regulation of cytoskeletal rearrangements involved in cytokinesis and cell migration, by inhibiting Rac1-dependent paxillin phosphor…	Intracellular										0	0	0	0	0	0	0	2.6749	35.0307	87.6148	56.5268	135.839	62.0776	95.2958	149.921	339.315
Q13315	ATM_HUMAN	ATM	Serine-protein kinase ATM	4	3056	350.687	100	83.3333	57.1429	83.3333	139.92	67.5495	60.0133	38.4486	2.33149	0.078125	1.75688	0.21875	0.482772	0.0221445	0.640668	1	Serine/threonine protein kinase which activates checkpoint signaling upon double strand breaks (DSBs), apoptosis and genotoxic stresses such as ionizing ultraviolet A light (UVA), thereby acting as a DNA damage sensor. Recognizes the substrate consensus sequence [ST]-Q. Phosphorylates 'Ser-139' of histone variant H2AX at double strand breaks (DSBs), thereby regulating DNA damage response mechanis…	Intracellular										103.409	0	236.079	90.0765	102.657	150.437	0	19.0919	61.5127	0	93.2702	64.7571	3.05599	10.8043	58.804	0
Q13796	SHRM2_HUMAN	SHROOM2	Protein Shroom2	4	1616	176.41	57.1429	100	28.5714	66.6667	15.5766	42.0023	17.1338	15.6363	0.909114	0.931414	2.6862	0.09375	2.6965	0.072557	0.9126	0.48464	May be involved in endothelial cell morphology changes during cell spreading. In the retinal pigment epithelium, may regulate the biogenesis of melanosomes and promote their association with the apical cell surface by inducing gamma-tubulin redistribution (By similarity). {ECO:0000250}.	Intracellular										0	0	32.1068	21.2389	0	0	87.8301	0	0	0	34.3877	11.4634	23.0091	0	24.9579	0
Q13905	RPGF1_HUMAN	RAPGEF1	Rap guanine nucleotide exchange factor 1	4	1077	120.548	57.1429	33.3333	14.2857	50	4.3782	2.74005	0.484438	1.28601	9.0377	0.212317	2.13067	0.833029	0.625839	0.586746	2.65464	0.337223	Guanine nucleotide-releasing protein that binds to SH3 domain of CRK and GRB2/ASH. Transduces signals from CRK to activate RAS. Involved in cell branching and adhesion mediated by BCAR1-CRK-RAPGEF1 signaling and activation of RAP1 (PubMed:12432078). Plays a role in the establishment of basal endothelial barrier function. Plays a role in nerve growth factor (NGF)-induced sustained activation of Ra…	Intracellular										0	0	0	0	14.367	0	0	0	0	3.39106	1.96479	0	0	3.07393	2.67733	0
Q14019	COTL1_HUMAN	COTL1	Coactosin-like protein	4	142	15.945	57.1429	100	57.1429	50	6.20974	4.29199	20.567	0.686105	0.301928	0.799143	6.25559	0.0625	0.69117	0.829399	0.0333596	0.45246	Binds to F-actin in a calcium-independent manner. Has no direct effect on actin depolymerization. Acts as a chaperone for ALOX5 (5LO), influencing both its stability and activity in leukotrienes synthesis. {ECO:0000269|PubMed:11583571, ECO:0000269|PubMed:19807693}.	Intracellular										123.857	0	13.6751	0	0	0	0	0	1.57767	4.85886	0.450205	1.87101	0	1.79541	0	0
Q14203	DCTN1_HUMAN	DCTN1	Dynactin subunit 1	4	1278	141.695	71.4286	100	28.5714	83.3333	103.755	96.3753	22.1385	56.5779	4.68664	0.0314243	1.70341	0.84375	0.928873	0.942978	2.55564	0.132932	Plays a key role in dynein-mediated retrograde transport of vesicles and organelles along microtubules by recruiting and tethering dynein to microtubules. Binds to both dynein and microtubules providing a link between specific cargos, microtubules and dynein. Essential for targeting dynein to microtubule plus ends, recruiting dynein to membranous cargos and enhancing dynein processivity (the abil…	Intracellular				Yes				Yes		0	0	0	88.2476	0	0	0	0	18.9808	135.989	95.7038	220.428	1.93164	2.13767	19.266	0
Q14697	GANAB_HUMAN	GANAB	Neutral alpha-glucosidase AB	4	944	106.874	100	100	71.4286	100	55.3895	20.9983	40.1331	19.4242	1.38014	0.21875	1.08104	1	0.379102	0.294872	0.483994	0.942978	Catalytic subunit of glucosidase II that cleaves sequentially the 2 innermost alpha-1,3-linked glucose residues from the Glc(2)Man(9)GlcNAc(2) oligosaccharide precursor of immature glycoproteins (PubMed:10929008). Required for PKD1/Polycystin-1 and PKD2/Polycystin-2 maturation and localization to the cell surface and cilia (PubMed:27259053). {ECO:0000269|PubMed:10929008, ECO:0000269|PubMed:272590…	Intracellular			Yes		Yes	Yes		Yes		59.7085	119.415	74.1463	76.1764	80.0122	153.66	0	0	15.5991	12.0633	34.5312	24.2001	9.566	21.0072	19.4199	7.82075
Q15365	PCBP1_HUMAN	PCBP1	Poly(rC)-binding protein 1	4	356	37.498	71.4286	100	42.8571	66.6667	14.5707	5.59103	3.09611	2.74559	4.70612	0.107058	2.03637	0.0625	0.383718	0.352449	0.886787	0.70717	Single-stranded nucleic acid binding protein that binds preferentially to oligo dC. In case of infection by poliovirus, plays a role in initiation of viral RNA replication in concert with the viral protein 3CD (PubMed:12414943). {ECO:0000269|PubMed:12414943}.	Intracellular			Yes			Yes		Yes		0	0	13.3254	7.01865	0	0	0	0	2.93275	5.41468	3.86899	5.7941	5.32826	0	1.48219	0
Q15652	JHD2C_HUMAN	JMJD1C	Probable JmjC domain-containing histone demethylation protein 2C	4	2540	284.525	71.4286	100	57.1429	66.6667	89.1289	20.4133	44.3419	40.1221	2.01004	0.8125	0.508779	0.5625	0.229031	0.942978	0.904834	0.941428	Probable histone demethylase that specifically demethylates 'Lys-9' of histone H3, thereby playing a central role in histone code. Demethylation of Lys residue generates formaldehyde and succinate. May be involved in hormone-dependent transcriptional activation, by participating in recruitment to androgen-receptor target genes (By similarity). {ECO:0000250}.	Intracellular										254.725	0	0	0	530.571	41.2777	0	45.4413	0.464166	9.76296	8.3414	1.24334	215.588	15.5597	0	0
Q16658	FSCN1_HUMAN	FSCN1	Fascin	4	493	54.53	42.8571	83.3333	0	0	5.5645	3.82552	0	0	Inf	0.0861195	Inf	0.035015	0.687487	0.713337	NA	NA	Actin-binding protein that contains 2 major actin binding sites (PubMed:21685497, PubMed:23184945). Organizes filamentous actin into parallel bundles (PubMed:20393565, PubMed:21685497, PubMed:23184945). Plays a role in the organization of actin filament bundles and the formation of microspikes, membrane ruffles, and stress fibers (PubMed:22155786). Important for the formation of a diverse set of …	Intracellular			Yes			Yes		Yes		0	0	0	0	0	0	0	0	0	0	0	0	0	0	0	0
Q16666	IF16_HUMAN	IFI16	Gamma-interferon-inducible protein 16	4	785	88.256	85.7143	100	57.1429	100	83.9433	240.693	226.992	467.414	0.369808	0.9375	0.514945	0.3125	2.86732	0.101399	2.05917	0.072557	Binds double-stranded DNA. Binds preferentially to supercoiled DNA and cruciform DNA structures. Seems to be involved in transcriptional regulation. May function as a transcriptional repressor. Could have a role in the regulation of hematopoietic differentiation through activation of unknown target genes. Controls cellular proliferation by modulating the functions of cell cycle regulatory factors…	Intracellular										0	1100.2	0	5.50976	0	22.1834	0	7.63266	205.622	275.492	455.397	600.527	220.938	366.873	897.495	263.256
Q16775	GLO2_HUMAN	HAGH	Hydroxyacylglutathione hydrolase, mitochondrial	4	308	33.806	57.1429	66.6667	14.2857	16.6667	4.52083	4.26838	0.090021	0.0558102	50.2198	0.0500056	76.4803	0.0522595	0.944158	0.825539	0.619964	1	Thiolesterase that catalyzes the hydrolysis of S-D-lactoyl-glutathione to form glutathione and D-lactic acid.	Intracellular			Yes					Yes		0	0	0	0	0	0	0	0	0	0.630147	0	0.334861	0	0	0	0
Q3T8J9	GON4L_HUMAN	GON4L	GON-4-like protein	4	2241	248.62	100	100	100	100	353.922	360.216	399.689	336.998	0.885494	0.6875	1.0689	0.84375	1.01778	0.945221	0.843151	0.835664	Has transcriptional repressor activity, probably as part of a complex with YY1, SIN3A AND HDAC1. Required for B cell lymphopoiesis. {ECO:0000250|UniProtKB:Q9DB00}.	Intracellular										162.907	469.747	772.94	239.823	428.493	464.707	643.488	194.563	262.398	291.776	494.862	476.034	365.625	259.606	280.176	145.684
Q4AC94	C2CD3_HUMAN	C2CD3	C2 domain-containing protein 3	4	2353	260.389	42.8571	83.3333	28.5714	66.6667	0.802478	8.75373	0.711013	3.45398	1.12864	0.567269	2.53439	0.4375	10.9084	0.0227418	4.85783	0.140113	Component of the centrioles that acts as a positive regulator of centriole elongation (PubMed:24997988). Promotes assembly of centriolar distal appendage, a structure at the distal end of the mother centriole that acts as an anchor of the cilium, and is required for recruitment of centriolar distal appendages proteins CEP83, SCLT1, CEP89, FBF1 and CEP164. Not required for centriolar satellite int…	Intracellular										0	0	0	0	0	0	0	0	2.1029	2.87419	7.65411	9.31108	0.866126	0	0	2.89255
Q53F19	NCBP3_HUMAN	NCBP3	Nuclear cap-binding protein subunit 3	4	620	70.593	57.1429	83.3333	57.1429	33.3333	50.0248	47.545	38.5854	5.31106	1.29647	0.671497	8.95206	0.205903	0.950429	1	0.137644	0.244114	Associates with NCBP1/CBP80 to form an alternative cap-binding complex (CBC) which plays a key role in mRNA export. NCBP3 serves as adapter protein linking the capped RNAs (m7GpppG-capped RNA) to NCBP1/CBP80. Unlike the conventional CBC with NCBP2 which binds both small nuclear RNA (snRNA) and messenger (mRNA) and is involved in their export from the nucleus, the alternative CBC with NCBP3 does n…	Intracellular										107.148	0	114.717	0	0	0	0	0	18.1543	30.0787	11.2472	0	0	0	0	20.6192
Q5T0Z8	CF132_HUMAN	C6orf132	Uncharacterized protein C6orf132	4	1188	124.034	100	100	57.1429	66.6667	226.001	35.0546	60.6547	153.211	3.72602	0.046875	0.2288	0.4375	0.155108	0.034965	2.52595	0.941428		Intracellular										68.2383	0	338.555	26.52	644.123	553.92	0	0	4.21849	13.5711	6.94919	898.68	0	0	8.82594	4.80922
Q5T1B0	AXDN1_HUMAN	AXDND1	Axonemal dynein light chain domain-containing protein 1	4	1012	118.027	100	83.3333	71.4286	83.3333	127.697	71.0201	89.121	98.9723	1.43284	0.6875	0.717576	0.6875	0.556163	0.945221	1.11054	0.942742		Intracellular										41.831	0	320.718	29.9493	221.166	495.333	0	149.562	71.7464	39.9897	0	132.357	209.205	12.5823	10.7537	228.936
Q5T5U3	RHG21_HUMAN	ARHGAP21	Rho GTPase-activating protein 21	4	1958	217.462	57.1429	33.3333	42.8571	33.3333	6.6635	1.96458	3.81814	0.669632	1.74522	0.552691	2.93383	0.829248	0.294828	0.393016	0.175382	0.568618	Functions as a GTPase-activating protein (GAP) for RHOA and CDC42. Downstream partner of ARF1 which may control Golgi apparatus structure and function. Also required for CTNNA1 recruitment to adherens junctions. {ECO:0000269|PubMed:15793564, ECO:0000269|PubMed:16184169}.	Intracellular										10.4578	0	15.2839	0	0	0	0	0	0.985313	0	0	3.64385	0	0.37394	0	0
Q5VT06	CE350_HUMAN	CEP350	Centrosome-associated protein 350	4	3117	350.93	42.8571	100	28.5714	66.6667	13.7927	15.9357	11.9661	5.5932	1.15265	0.567269	2.84912	0.21875	1.15537	0.168767	0.467421	0.48464	Plays an essential role in centriole growth by stabilizing a procentriolar seed composed of at least, SASS6 and CENPJ (PubMed:19052644). Required for anchoring microtubules to the centrosomes and for the integrity of the microtubule network (PubMed:16314388, PubMed:17878239, PubMed:28659385). Recruits PPARA to discrete subcellular compartments and thereby modulates PPARA activity (PubMed:15615782…	Intracellular										0	0	0	0	0	0	0	0	73.3102	10.4523	0	4.37587	9.14698	0	7.6863	12.35
Q5VUA4	ZN318_HUMAN	ZNF318	Zinc finger protein 318	4	2279	251.112	57.1429	83.3333	57.1429	100	63.3433	175.987	272.125	289.384	0.232773	0.0500056	0.608142	0.21875	2.7783	0.111055	1.06343	0.281317	[Isoform 2]: Acts as a transcriptional corepressor for AR-mediated transactivation function. May act as a transcriptional regulator during spermatogenesis and, in particular, during meiotic division. {ECO:0000250|UniProtKB:Q99PP2}.; [Isoform 1]: Acts as a transcriptional coactivator for AR-mediated transactivation function. May act as a transcriptional regulator during spermatogenesis and, in par…	Intracellular										0	0	0	0	0	0	504.454	1071.03	175.324	154.066	236.72	212.532	456.141	248.245	167.801	414.867
Q68EM7	RHG17_HUMAN	ARHGAP17	Rho GTPase-activating protein 17	4	881	95.437	14.2857	66.6667	14.2857	50	0.767128	3.33437	0.868818	4.42585	0.882956	0.913627	0.753385	0.527089	4.34656	0.0872172	5.09411	0.190658	Rho GTPase-activating protein involved in the maintenance of tight junction by regulating the activity of CDC42, thereby playing a central role in apical polarity of epithelial cells. Specifically acts as a GTPase activator for the CDC42 GTPase by converting it to an inactive GDP-bound state. The complex formed with AMOT acts by regulating the uptake of polarity proteins at tight junctions, possi…	Intracellular								Yes		0	0	0	0	0	0	0	0	0	6.08172	12.3877	1.83495	12.3325	0	0	0
Q69YQ0	CYTSA_HUMAN	SPECC1L	Cytospin-A	4	1117	124.602	42.8571	16.6667	28.5714	66.6667	17.5939	0.16297	1.79152	3.71772	9.8207	0.72158	0.043836	0.0916903	0.00926285	0.256731	2.07518	0.312752	Involved in cytokinesis and spindle organization. May play a role in actin cytoskeleton organization and microtubule stabilization and hence required for proper cell adhesion and migration. {ECO:0000269|PubMed:21703590}.	Intracellular										0	0	0	0	69.1929	50.3322	0	0	3.4833	9.05731	7.91696	2.91016	0	6.57646	4.90274	0
Q6IA86	ELP2_HUMAN	ELP2	Elongator complex protein 2	4	826	92.5	71.4286	100	57.1429	100	21.0255	13.7229	31.1188	7.86031	0.675655	0.445243	1.74585	0.5625	0.652678	0.942978	0.252591	0.719504	Component of the RNA polymerase II elongator complex, a multiprotein complex associated with the RNA polymerase II (Pol II) holoenzyme, and which is involved in transcriptional elongation (PubMed:11714725, PubMed:11818576). The elongator complex catalyzes formation of carboxymethyluridine in the wobble base at position 34 in tRNAs (PubMed:29332244). {ECO:0000269|PubMed:11714725, ECO:0000269|PubMe…	Intracellular										77.586	0	39.8711	71.3296	0	0	0	0	77.828	22.5461	9.87804	11.9963	5.77776	4.9025	14.0089	0.598334
Q6IQ55	TTBK2_HUMAN	TTBK2	Tau-tubulin kinase 2	4	1244	137.412	42.8571	83.3333	42.8571	100	16.6011	29.8199	15.5162	34.6927	1.06993	0.702918	0.859545	0.6875	1.79626	0.418957	2.23591	0.12825	Serine/threonine kinase that acts as a key regulator of ciliogenesis: controls the initiation of ciliogenesis by binding to the distal end of the basal body and promoting the removal of CCP110, which caps the mother centriole, leading to the recruitment of IFT proteins, which build the ciliary axoneme. Has some substrate preference for proteins that are already phosphorylated on a Tyr residue at …	Intracellular										57.4884	0	0	24.9196	0	0	0	0	33.2504	17.8743	83.3881	38.0861	39.1795	8.70499	16.2028	22.5948
Q6TFL3	CC171_HUMAN	CCDC171	Coiled-coil domain-containing protein 171	4	1326	152.81	57.1429	100	28.5714	100	8.47202	50.1598	1.75751	9.10235	4.82046	0.212317	5.51065	0.4375	5.92065	0.172359	5.1791	0.0065559		Intracellular										0	0	0	0	0	0	0	0	4.69839	7.6042	9.13352	13.5381	6.21664	7.20333	9.69894	8.82357
Q6ZQQ6	WDR87_HUMAN	WDR87	WD repeat-containing protein 87	4	2873	333.185	71.4286	100	71.4286	100	21.3847	33.4475	14.9376	44.3795	1.43161	0.671497	0.753669	0.5625	1.56408	0.431401	2.971	0.0122992		Intracellular								Yes		25.9399	0	16.1233	76.3822	0	0	0	23.5515	38.4473	0.500879	31.7815	56.9451	27.0411	46.2209	71.0146	33.2739
Q6ZR08	DYH12_HUMAN	DNAH12	Dynein heavy chain 12, axonemal	4	3092	356.942	57.1429	100	42.8571	100	46.8366	143.968	116.92	309.832	0.400586	0.285049	0.464665	0.4375	3.07384	0.131475	2.64994	0.0701779	Force generating protein of respiratory cilia. Produces force towards the minus ends of microtubules. Dynein has ATPase activity; the force-producing power stroke is thought to occur on release of ADP. Involved in sperm motility; implicated in sperm flagellar assembly (By similarity). {ECO:0000250}.	Intracellular										0	0	0	0	0	0	0	102.365	378.517	337.561	372.934	777.107	35.9218	399.812	128.48	144.739
Q709C8	VP13C_HUMAN	VPS13C	Vacuolar protein sorting-associated protein 13C	4	3753	422.39	85.7143	100	42.8571	83.3333	85.2806	25.9244	11.3948	17.2547	7.48419	0.0748803	1.50245	0.5625	0.303989	0.294872	1.51427	0.418957	Necessary for proper mitochondrial function and maintenance of mitochondrial transmembrane potential. Involved in the regulation of PINK1/PRKN-mediated mitophagy in response to mitochondrial depolarization. {ECO:0000269|PubMed:26942284}.	Intracellular								Yes		0	0	0	46.41	41.5157	0	0	13.3513	13.7857	52.6264	61.5665	17.0746	9.35313	0	5.76338	9.77077
Q71F56	MD13L_HUMAN	MED13L	Mediator of RNA polymerase II transcription subunit 13-like	4	2210	242.602	85.7143	83.3333	42.8571	100	27.7623	28.8709	14.5277	17.2995	1.91099	0.0748803	1.66889	0.4375	1.03993	0.774796	1.1908	0.277277	Component of the Mediator complex, a coactivator involved in the regulated transcription of nearly all RNA polymerase II-dependent genes. Mediator functions as a bridge to convey information from gene-specific regulatory proteins to the basal RNA polymerase II transcription machinery. Mediator is recruited to promoters by direct interactions with regulatory proteins and serves as a scaffold for t…	Intracellular										0	0	34.4151	0	33.2126	39.4136	0	0	7.94214	59.3366	27.2818	2.92561	6.35414	9.21925	40.0353	17.9812
Q7RTS7	K2C74_HUMAN	KRT74	Keratin, type II cytoskeletal 74	4	529	57.865	71.4286	100	57.1429	83.3333	18.0164	28.4715	31.3801	65.6237	0.574133	0.552691	0.433859	0.3125	1.58031	0.720617	2.09125	0.384757	Has a role in hair formation. Specific component of keratin intermediate filaments in the inner root sheath (IRS) of the hair follicle (Probable). {ECO:0000305}.	Intracellular								Yes		8.45968	23.3637	0	38.6369	0	0	0	0	87.1602	100.677	172.566	153.443	21.8283	41.9845	3.92073	0
Q7Z2Z1	TICRR_HUMAN	TICRR	Treslin	4	1910	210.857	57.1429	100	42.8571	100	7.52897	3.83529	27.3223	11.7025	0.275561	0.72158	0.327733	0.15625	0.509405	1	0.428313	0.218204	Regulator of DNA replication and S/M and G2/M checkpoints. Regulates the triggering of DNA replication initiation via its interaction with TOPBP1 by participating in CDK2-mediated loading of CDC45L onto replication origins. Required for the transition from pre-replication complex (pre-RC) to pre-initiation complex (pre-IC). Required to prevent mitotic entry after treatment with ionizing radiation…	Intracellular										0	0	0	0	0	0	0	96.9699	93.8571	0.429136	5.34693	11.8721	7.23906	4.98057	34.8245	5.95185
Q7Z589	EMSY_HUMAN	EMSY	BRCA2-interacting transcriptional repressor EMSY	4	1322	141.468	42.8571	83.3333	28.5714	33.3333	2.5785	4.45855	2.16194	2.3002	1.19268	0.796253	1.93833	0.5625	1.72913	0.339485	1.06395	0.930479	Regulator which is able to repress transcription, possibly via its interaction with a multiprotein chromatin remodeling complex that modifies the chromatin (PubMed:14651845). Its interaction with BRCA2 suggests that it may play a central role in the DNA repair function of BRCA2 (PubMed:14651845). Mediates ligand-dependent transcriptional activation by nuclear hormone receptors (PubMed:19131338). …	Intracellular										6.94067	0	0	0	0	0	0	0	0	8.19292	0	0	10.519	0	0	3.28219
Q7Z7B0	FLIP1_HUMAN	FILIP1	Filamin-A-interacting protein 1	4	1213	138.109	85.7143	100	57.1429	100	36.6661	114.318	113.533	325.157	0.322957	0.375	0.351578	0.03125	3.11781	0.365967	2.864	0.0372599	By acting through a filamin-A/F-actin axis, it controls the start of neocortical cell migration from the ventricular zone. May be able to induce the degradation of filamin-A. {ECO:0000250|UniProtKB:Q8K4T4}.	Intracellular										0	0	21.7543	7.36158	54.0208	0	0	398.949	235.176	138.849	328.242	174.202	266.993	365.477	501.819	314.208
Q7Z7G8	VP13B_HUMAN	VPS13B	Vacuolar protein sorting-associated protein 13B	4	4022	448.664	71.4286	66.6667	57.1429	100	53.6075	6.56731	16.5832	77.4784	3.23265	0.343777	0.0847631	0.03125	0.122507	0.425605	4.67211	0.00509212	May be involved in protein sorting in post Golgi membrane traffic. {ECO:0000250}.	Intracellular										28.9779	0	27.0354	76.8165	135.115	150.997	0	0	4.87856	55.1902	80.7106	110.576	68.5355	31.5494	96.3825	77.1165
Q8IVF4	DYH10_HUMAN	DNAH10	Dynein heavy chain 10, axonemal	4	4471	514.841	57.1429	100	42.8571	100	84.7473	59.541	57.2779	144.124	1.47958	0.372998	0.413124	0.0625	0.702571	0.615126	2.51622	0.12825	Force generating protein of respiratory cilia. Produces force towards the minus ends of microtubules. Dynein has ATPase activity; the force-producing power stroke is thought to occur on release of ADP. Involved in sperm motility; implicated in sperm flagellar assembly (By similarity). Probable inner arm dynein heavy chain. {ECO:0000250}.	Intracellular										0	0	0	0	0	0	0	19.6608	248.449	132.835	106.088	241.199	108.508	90.4017	205.458	113.089
Q8IWC1	MA7D3_HUMAN	MAP7D3	MAP7 domain-containing protein 3	4	876	98.429	71.4286	100	42.8571	100	9.80322	208.49	24.4877	33.0496	0.400332	0.343777	6.3084	0.6875	21.2676	0.352449	1.34964	0.277277	Promotes the assembly and stability of microtubules. {ECO:0000269|PubMed:22142902, ECO:0000269|PubMed:24927501}.	Intracellular										0	0	0	11.9111	0	0	0	94.0963	48.9626	28.355	4.76536	16.3388	55.2022	33.0301	17.5779	71.3835
Q8IWZ3	ANKH1_HUMAN	ANKHD1	Ankyrin repeat and KH domain-containing protein 1	4	2542	269.458	100	100	57.1429	100	82.1091	101.452	75.0302	188.875	1.09435	0.9375	0.537139	0.0625	1.23557	0.5338	2.51731	0.0372599	May play a role as a scaffolding protein that may be associated with the abnormal phenotype of leukemia cells. Isoform 2 may possess an antiapoptotic effect and protect cells during normal cell survival through its regulation of caspases. {ECO:0000269|PubMed:16098192}.	Intracellular										0	0	142.347	61.7276	115.992	113.447	0	34.5986	190.421	157.845	251.808	146.916	168.467	229.562	224.843	111.652
Q8N9B5	JMY_HUMAN	JMY	Junction-mediating and -regulatory protein	4	988	111.445	42.8571	66.6667	42.8571	100	6.54655	2.98142	4.25061	9.16044	1.54014	0.476033	0.325467	0.09375	0.455418	0.70717	2.15509	0.0957334	Acts both as a nuclear p53/TP53-cofactor and a cytoplasmic regulator of actin dynamics depending on conditions. In nucleus, acts as a cofactor that increases p53/TP53 response via its interaction with p300/EP300. Increases p53/TP53-dependent transcription and apoptosis, suggesting an important role in p53/TP53 stress response such as DNA damage. In cytoplasm, acts as a nucleation-promoting factor…	Intracellular										21.2076	0	0	10.0593	34.4707	0	0	0	6.20061	2.34603	24.645	11.6358	6.0389	1.24989	3.91079	7.48218
Q8NAP3	ZBT38_HUMAN	ZBTB38	Zinc finger and BTB domain-containing protein 38	4	1195	134.257	71.4286	83.3333	14.2857	33.3333	10.7875	27.2153	0.0523515	1.53709	206.058	0.0314243	17.7057	0.0625	2.52286	0.131475	29.361	0.384608	Transcriptional regulator with bimodal DNA-binding specificity. Binds with a higher affinity to methylated CpG dinucleotides in the consensus sequence 5'-CGCG-3' but can also bind to E-box elements (5'-CACGTG-3'). Can also bind specifically to a single methyl-CpG pair. Represses transcription in a methyl-CpG-dependent manner (PubMed:16354688). Plays an important role in regulating DNA replication…	Intracellular										0	0	0	10.3337	0	0	0	0	0	0.366461	0	8.08977	0	1.13278	0	0
Q8NDT2	RB15B_HUMAN	RBM15B	Putative RNA-binding protein 15B	4	890	97.205	100	100	85.7143	100	322.514	326.382	411.311	612.641	0.784111	0.578125	0.532746	0.03125	1.01199	0.945221	1.48948	0.365967	RNA-binding protein that acts as a key regulator of N6-methyladenosine (m6A) methylation of RNAs, thereby regulating different processes, such as alternative splicing of mRNAs and X chromosome inactivation mediated by Xist RNA (PubMed:16129689, PubMed:27602518). Associated component of the WMM complex, a complex that mediates N6-methyladenosine (m6A) methylation of RNAs, a modification that plays…	Intracellular										183.449	0	136.751	477.04	83.5347	143.274	880.105	919.461	233.164	526.249	524.775	502.586	695.669	240.143	315.566	1397.11
Q8NEZ4	KMT2C_HUMAN	KMT2C	Histone-lysine N-methyltransferase 2C	4	4911	541.37	57.1429	100	42.8571	83.3333	3.88203	33.6877	6.54975	10.0478	0.592699	0.931414	3.35275	0.5625	8.67785	0.0372599	1.53407	0.339485	Histone methyltransferase that methylates 'Lys-4' of histone H3 (PubMed:22266653). H3 'Lys-4' methylation represents a specific tag for epigenetic transcriptional activation. Central component of the MLL2/3 complex, a coactivator complex of nuclear receptors, involved in transcriptional coactivation. KMT2C/MLL3 may be a catalytic subunit of this complex. May be involved in leukemogenesis and deve…	Intracellular										19.6302	0	0	4.02372	0	0	0	10.8019	0	15.4162	4.46455	0	21.6687	10.0085	0.644043	23.5009
Q8NI35	INADL_HUMAN	PATJ	InaD-like protein	4	1801	196.368	85.7143	83.3333	42.8571	83.3333	16.2463	8.29278	15.2854	29.8602	1.06286	0.445243	0.27772	0.5625	0.510442	0.197926	1.95351	0.418957	Scaffolding protein that facilitates the localization of proteins to the cell membrane (PubMed:11927608, PubMed:16678097, PubMed:22006950). Required for the correct formation of tight junctions and epithelial apico-basal polarity (PubMed:11927608, PubMed:16678097). Positively regulates epithelial cell microtubule elongation and cell migration, possibly via facilitating localization of PRKCI/aPKC …	Intracellular										0	0	21.7193	0	23.8024	10.7322	0	0	6.53757	78.741	99.0952	3.87665	3.75884	4.35711	68.0735	0
Q92547	TOPB1_HUMAN	TOPBP1	DNA topoisomerase 2-binding protein 1	4	1522	170.679	71.4286	83.3333	28.5714	100	5.89125	7.46298	4.18604	16.7509	1.40736	0.546865	0.445526	0.09375	1.26679	0.829399	4.00162	0.0331061	Required for DNA replication. Plays a role in the rescue of stalled replication forks and checkpoint control. Binds double-stranded DNA breaks and nicks as well as single-stranded DNA. Recruits the SWI/SNF chromatin remodeling complex to E2F1-responsive promoters. Down-regulates E2F1 activity and inhibits E2F1-dependent apoptosis during G1/S transition and after DNA damage. Induces a large increa…	Intracellular										0	0	25.1468	9.44203	0	16.3513	0	0	4.15547	0	11.5551	22.5793	18.8887	12.293	10.0613	25.1283
Q92616	GCN1_HUMAN	GCN1	eIF-2-alpha kinase activator GCN1	4	2671	292.758	57.1429	83.3333	14.2857	33.3333	2.7747	4.0739	0.811536	0.289117	3.41907	0.372998	14.0908	0.09375	1.46823	0.384757	0.356259	0.629081	Acts as a positive activator of the EIF2AK4/GCN2 protein kinase activity in response to amino acid starvation. Forms a complex with EIF2AK4/GCN2 on translating ribosomes; during this process, GCN1 seems to act as a chaperone to facilitate delivery of uncharged tRNAs that enter the A site of ribosomes to the tRNA-binding domain of EIF2AK4/GCN2, and hence stimulating EIF2AK4/GCN2 kinase activity. P…	Intracellular										0	0	0	0	0	0	0	0	5.68075	0	0	0.99447	0	0	0	0.740235
Q92905	CSN5_HUMAN	COPS5	COP9 signalosome complex subunit 5	4	334	37.579	57.1429	33.3333	28.5714	83.3333	1.08384	0.308789	0.438865	31.172	2.46964	0.0500056	0.00990599	0.035015	0.284904	0.186812	71.0287	0.0162069	Probable protease subunit of the COP9 signalosome complex (CSN), a complex involved in various cellular and developmental processes. The CSN complex is an essential regulator of the ubiquitin (Ubl) conjugation pathway by mediating the deneddylation of the cullin subunits of the SCF-type E3 ligase complexes, leading to decrease the Ubl ligase activity of SCF-type complexes such as SCF, CSA or DDB2…	Intracellular								Yes		0	0	0	0	0	0	0	0	2.00112	1.07093	31.4033	37.0589	0	80.4205	32.785	5.36407
Q969S9	RRF2M_HUMAN	GFM2	Ribosome-releasing factor 2, mitochondrial	4	779	86.601	100	100	85.7143	83.3333	309.281	447.507	179.685	509.878	1.72124	0.578125	0.877675	0.4375	1.44693	0.294872	2.83763	0.197926	Mitochondrial GTPase that mediates the disassembly of ribosomes from messenger RNA at the termination of mitochondrial protein biosynthesis. Acts in collaboration with MRRF. GTP hydrolysis follows the ribosome disassembly and probably occurs on the ribosome large subunit. Not involved in the GTP-dependent ribosomal translocation step during translation elongation. {ECO:0000255|HAMAP-Rule:MF_03059…	Intracellular										2.06818	0	298.474	51.5311	70.451	170.171	94.2529	5.97726	680.293	176.728	206.643	307.566	455.999	0	1461.37	627.687
Q96AY4	TTC28_HUMAN	TTC28	Tetratricopeptide repeat protein 28	4	2481	270.884	57.1429	100	28.5714	16.6667	870.797	1054.58	1.1603	0.032567	750.494	0.212317	32381.9	0.03125	1.21105	0.35045	0.0280675	0.562167	During mitosis, may be involved in the condensation of spindle midzone microtubules, leading to the formation of midbody. {ECO:0000269|PubMed:23036704}.	Intracellular								Yes		0	0	0	0	0	0	0	0	1.12638	6.99571	0	0	0	0	0.195402	0
Q96C24	SYTL4_HUMAN	SYTL4	Synaptotagmin-like protein 4	4	671	76.024	42.8571	100	28.5714	100	26.585	104.155	51.6968	94.542	0.514248	0.445601	1.10168	1	3.91782	0.0701779	1.82878	0.122834	Modulates exocytosis of dense-core granules and secretion of hormones in the pancreas and the pituitary. Interacts with vesicles containing negatively charged phospholipids in a Ca(2+)-independent manner (By similarity). {ECO:0000250}.	Intracellular										0	0	0	0	0	0	0	0	173.872	188.005	24.3301	126.025	72.5566	42.7002	265.264	36.3759
Q96CW5	GCP3_HUMAN	TUBGCP3	Gamma-tubulin complex component 3	4	907	103.571	71.4286	50	28.5714	66.6667	10.4642	6.71344	5.74847	1.30336	1.82035	0.0314243	5.15088	0.280888	0.641562	0.607022	0.226731	0.244114	Gamma-tubulin complex is necessary for microtubule nucleation at the centrosome.	Intracellular										0	0	0	8.2532	0	0	0	0.390529	0	39.8488	1.56966	3.95851	0	1.7073	0	0.584676
Q96IU4	ABHEB_HUMAN	ABHD14B	Protein ABHD14B	4	210	22.346	57.1429	100	0	0	4.62657	3.93341	0	0	Inf	0.0500056	Inf	0.03125	0.85018	0.942742	NA	NA	Has hydrolase activity towards p-nitrophenyl butyrate (in vitro). May activate transcription. {ECO:0000269|PubMed:14672934}.	Intracellular								Yes		0	0	0	0	0	0	0	0	0	0	0	0	0	0	0	0
Q96J92	WNK4_HUMAN	WNK4	Serine/threonine-protein kinase WNK4	4	1243	134.739	85.7143	100	71.4286	83.3333	130.779	124.65	69.7518	15.2166	1.87492	0.107058	8.19174	0.0625	0.953133	0.730769	0.218153	0.518008	Serine/threonine kinase which plays an important role in the regulation of electrolyte homeostasis, cell signaling, survival and proliferation. Acts as an activator and inhibitor of sodium-coupled chloride cotransporters and potassium-coupled chloride cotransporters respectively. Activates SCNN1A, SCNN1B, SCNN1D, SGK1, TRPV5 and TRPV6. Regulates the activity of the thiazide-sensitive Na-Cl cotran…	Intracellular								Yes		40.4288	0	150.391	98.3069	161.282	133.953	0	135.441	9.30741	152.694	15.1762	8.54858	0	9.86444	48.3173	9.39291
Q96KM6	Z512B_HUMAN	ZNF512B	Zinc finger protein 512B	4	892	97.264	71.4286	100	28.5714	83.3333	24.7817	30.5626	22.823	90.2917	1.08582	0.343777	0.338487	0.09375	1.23327	0.720617	3.95617	0.0507686	May be involved in transcriptional regulation.	Intracellular										0	0	0	9.78496	58.3737	0	0	0	53.9	105.861	218.41	110.167	0	66.7913	88.1287	58.2526
Q96RL7	VP13A_HUMAN	VPS13A	Vacuolar protein sorting-associated protein 13A	4	3174	360.276	57.1429	66.6667	42.8571	83.3333	7.00109	8.85606	35.2438	15.4861	0.198647	1	0.571871	0.527089	1.26495	0.941428	0.4394	0.713337	Required for the formation or stabilization of ER-mitochondria contact sites which enable transfer of lipids between the ER and mitochondria (PubMed:30741634). Negatively regulates lipid droplet size and motility (PubMed:30741634). Required for efficient lysosomal protein degradation (PubMed:30709847). {ECO:0000269|PubMed:30709847, ECO:0000269|PubMed:30741634}.	Intracellular								Yes		0	0	0	0	0	0	214.751	0	15.8509	16.1045	61.6899	2.41275	15.3527	0.792542	12.6689	0
Q96T37	RBM15_HUMAN	RBM15	RNA-binding protein 15	4	977	107.189	100	83.3333	85.7143	100	533.155	1210.81	209.286	433.963	2.5475	0.8125	2.79012	0.09375	2.27102	0.294872	2.07354	0.101399	RNA-binding protein that acts as a key regulator of N6-methyladenosine (m6A) methylation of RNAs, thereby regulating different processes, such as hematopoietic cell homeostasis, alternative splicing of mRNAs and X chromosome inactivation mediated by Xist RNA (PubMed:27602518). Associated component of the WMM complex, a complex that mediates N6-methyladenosine (m6A) methylation of RNAs, a modifica…	Intracellular										0	301.627	95.8306	19.2499	64.4123	99.0665	66.779	153.889	266.072	580.801	99.3947	729.765	419.335	209.584	425.194	720.504
Q99490	AGAP2_HUMAN	AGAP2	Arf-GAP with GTPase, ANK repeat and PH domain-containing protein 2	4	1192	124.674	57.1429	83.3333	28.5714	100	15.521	23.1984	30.8788	99.6691	0.502642	0.72158	0.232754	0.21875	1.49464	0.468879	3.22775	0.0472734	GTPase-activating protein (GAP) for ARF1 and ARF5, which also shows strong GTPase activity. Isoform 1 participates in the prevention of neuronal apoptosis by enhancing PI3 kinase activity. It aids the coupling of metabotropic glutamate receptor 1 (GRM1) to cytoplasmic PI3 kinase by interacting with Homer scaffolding proteins, and also seems to mediate anti-apoptotic effects of NGF by activating n…	Intracellular										0	0	0	0	0	0	0	0	52.9914	163.161	238.469	185.054	35.9377	27.6904	95.5632	15.2996
Q99497	PARK7_HUMAN	PARK7	Protein/nucleic acid deglycase DJ-1	4	189	19.891	57.1429	100	28.5714	83.3333	22.888	18.3809	3.33045	3.21144	6.87233	0.0500056	5.72357	0.0625	0.803081	1	0.964264	0.22932	Multifunctional protein with controversial molecular function which plays an important role in cell protection against oxidative stress and cell death acting as oxidative stress sensor and redox-sensitive chaperone and protease (PubMed:17015834, PubMed:20304780, PubMed:18711745, PubMed:12796482, PubMed:19229105, PubMed:25416785, PubMed:26995087, PubMed:28993701). It is involved in neuroprotective…	Intracellular			Yes		Yes	Yes		Yes		0	0	0	0	0	0	0	0	17.1343	6.17882	6.93547	8.08105	0.818495	2.71549	0.718098	0
Q99570	PI3R4_HUMAN	PIK3R4	Phosphoinositide 3-kinase regulatory subunit 4	4	1358	153.103	57.1429	100	42.8571	100	6990.2	6888.48	12.0792	93.5166	578.699	0.0500056	73.6606	0.84375	0.985449	0.829399	7.74198	0.00736385	Regulatory subunit of the PI3K complex that mediates formation of phosphatidylinositol 3-phosphate; different complex forms are believed to play a role in multiple membrane trafficking pathways: PI3KC3-C1 is involved in initiation of autophagosomes and PI3KC3-C2 in maturation of autophagosomes and endocytosis. Involved in regulation of degradative endocytic trafficking and cytokinesis, probably i…	Intracellular								Yes		0	0	0	0	0	0	0	2.61106	46.9913	34.9518	100.298	51.1331	194.387	108.526	98.0884	8.66787
Q99832	TCPH_HUMAN	CCT7	T-complex protein 1 subunit eta	4	543	59.367	57.1429	100	28.5714	50	19.9568	21.3034	8.95195	2.15508	2.22932	0.212317	9.8852	0.03125	1.06748	0.829399	0.240739	0.514705	Component of the chaperonin-containing T-complex (TRiC), a molecular chaperone complex that assists the folding of proteins upon ATP hydrolysis (PubMed:25467444). The TRiC complex mediates the folding of WRAP53/TCAB1, thereby regulating telomere maintenance (PubMed:25467444). The TRiC complex plays a role in the folding of actin and tubulin (Probable). {ECO:0000269|PubMed:25467444, ECO:0000305}.	Intracellular			Yes					Yes		0	0	0	0	0	0	0	0	61.9201	0.743594	11.046	0.860204	0	0	1.02426	0
Q99996	AKAP9_HUMAN	AKAP9	A-kinase anchor protein 9	4	3907	452.987	71.4286	100	42.8571	100	366.684	664.989	91.1463	283.281	4.02303	0.196706	2.34745	0.3125	1.81352	0.352449	3.10798	0.0957334	Scaffolding protein that assembles several protein kinases and phosphatases on the centrosome and Golgi apparatus. Required to maintain the integrity of the Golgi apparatus (PubMed:10202149, PubMed:15047863). Required for microtubule nucleation at the cis-side of the Golgi apparatus (PubMed:15047863, PubMed:19242490). Required for association of the centrosomes with the poles of the bipolar mitot…	Intracellular										0	0	0	22.4734	0	0	0	28.8599	10.8068	598.358	548.138	584.719	268.95	264.462	25.0884	8.32973
Q9BQI5	SGIP1_HUMAN	SGIP1	SH3-containing GRB2-like protein 3-interacting protein 1	4	828	89.109	42.8571	66.6667	42.8571	100	22.2044	17.475	34.093	49.2885	0.651288	0.445601	0.354544	0.21875	0.787005	0.94011	1.44571	0.3464	May function in clathrin-mediated endocytosis. Has both a membrane binding/tubulating activity and the ability to recruit proteins essential to the formation of functional clathrin-coated pits. Has a preference for membranes enriched in phosphatidylserine and phosphoinositides and is required for the endocytosis of the transferrin receptor. May also bind tubulin. May play a role in the regulation…	Intracellular										0	0	90.0948	0	0	18.6948	0	0	87.9302	60.626	75.1126	27.2789	26.4882	100.837	59.7266	6.28764
Q9C0F0	ASXL3_HUMAN	ASXL3	Putative Polycomb group protein ASXL3	4	2248	241.919	57.1429	100	57.1429	100	148.22	341.688	89.4717	166.058	1.65661	0.372998	2.05764	0.6875	2.30527	0.429488	1.85598	0.172359	Putative Polycomb group (PcG) protein. PcG proteins act by forming multiprotein complexes, which are required to maintain the transcriptionally repressive state of homeotic genes throughout development. PcG proteins are not required to initiate repression, but to maintain it during later stages of development. They probably act via methylation of histones, rendering chromatin heritably changed in…	Intracellular										0	0	0	0	0	0	159.907	9.16779	181.817	275.41	187.93	126.176	81.4945	290.787	127.852	182.107
Q9H1H9	KI13A_HUMAN	KIF13A	Kinesin-like protein KIF13A	4	1805	202.308	100	100	100	100	6810.79	14904.7	10965.1	16174.4	0.621134	0.375	0.921498	0.4375	2.1884	0.034965	1.47509	0.034965	Plus end-directed microtubule-dependent motor protein involved in intracellular transport and regulating various processes such as mannose-6-phosphate receptor (M6PR) transport to the plasma membrane, endosomal sorting during melanosome biogenesis and cytokinesis. Mediates the transport of M6PR-containing vesicles from trans-Golgi network to the plasma membrane via direct interaction with the AP-…	Intracellular										867	1433.96	1222.02	2789.17	613.93	655.384	37991.7	7849.79	13638.6	13752.5	15549.3	16145.9	14311.8	14539.4	18108.2	18392.1
Q9H792	PEAK1_HUMAN	PEAK1	Inactive tyrosine-protein kinase PEAK1	4	1746	193.106	57.1429	66.6667	14.2857	50	5.79963	6.74284	0.0757733	3.23546	76.5392	0.0500056	2.08404	0.399075	1.16263	0.825539	42.6995	0.138042	Probable catalytically inactive kinase. Scaffolding protein that regulates the cytoskeleton to control cell spreading and migration by modulating focal adhesion dynamics (PubMed:23105102, PubMed:20534451). Acts as a scaffold for mediating EGFR signaling (PubMed:23846654). {ECO:0000269|PubMed:20534451, ECO:0000269|PubMed:23105102, ECO:0000269|PubMed:23846654}.	Intracellular										0	0	0	0	0	0	0	0	0	0.530413	1.06518	3.96128	0	0	14.3863	0
Q9NQV5	PRD11_HUMAN	PRDM11	PR domain-containing protein 11	4	511	57.863	42.8571	83.3333	42.8571	83.3333	4.64342	9.91966	16.8661	35.7175	0.275312	0.343777	0.277725	0.0625	2.13628	0.270403	2.11771	0.211634	May be involved in transcription regulation. {ECO:0000269|PubMed:25499759}.	Intracellular										20.6818	0	0	0	0	0	0	0	45.0751	52.3055	62.0043	47.0489	44.1022	25.2954	0	35.8541
Q9NR48	ASH1L_HUMAN	ASH1L	Histone-lysine N-methyltransferase ASH1L	4	2969	332.79	42.8571	100	28.5714	83.3333	3.39831	1.60734	1.0978	7.59515	3.09557	0.372998	0.211626	0.0625	0.47298	0.425605	6.91855	0.0241988	Histone methyltransferase specifically trimethylating 'Lys-36' of histone H3 forming H3K36me3 (PubMed:21239497). Also monomethylates 'Lys-9' of histone H3 (H3K9me1) in vitro (By similarity). The physiological significance of the H3K9me1 activity is unclear (By similarity). {ECO:0000250|UniProtKB:Q99MY8, ECO:0000269|PubMed:21239497}.	Intracellular										0	0	0	18.9527	0	0	0	0	0.588438	7.09613	8.90415	12.4766	0	6.06465	8.11119	10.0143
Q9NUA8	ZBT40_HUMAN	ZBTB40	Zinc finger and BTB domain-containing protein 40	4	1239	138.118	57.1429	83.3333	42.8571	83.3333	7.13331	7.59735	21.9895	8.08603	0.324396	1	0.939566	0.84375	1.06505	0.663865	0.367722	0.339485	May be involved in transcriptional regulation.	Intracellular										0	0	0	0	0	0	139.51	7.07738	7.33943	0	0.811388	8.89462	18.9517	0	1.1405	18.7179
Q9NWH9	SLTM_HUMAN	SLTM	SAFB-like transcription modulator	4	1034	117.148	100	100	42.8571	100	99.9986	29.0942	9.80777	5.04269	10.1959	0.015625	5.76959	0.03125	0.290947	0.0512821	0.514152	0.425605	When overexpressed, acts as a general inhibitor of transcription that eventually leads to apoptosis. {ECO:0000250}.	Intracellular										0	0	52.462	201.963	174.869	152.062	0	0	9.548	6.64436	12.4191	2.32883	1.55201	1.99202	2.49932	9.46481
Q9NXG0	CNTLN_HUMAN	CNTLN	Centlein	4	1405	161.571	57.1429	66.6667	28.5714	33.3333	3.56495	6.82608	2.73951	1.06858	1.30131	0.476033	6.38797	0.0916903	1.91478	0.339485	0.390064	0.930479	Required for centrosome cohesion and recruitment of CEP68 to centrosomes. {ECO:0000269|PubMed:24554434}.	Intracellular										0	0	0	0	0	0	0	0	5.63879	13.5378	4.69161	1.7199	0	0	0	0
Q9NYV4	CDK12_HUMAN	CDK12	Cyclin-dependent kinase 12	4	1490	164.155	57.1429	100	57.1429	83.3333	9.7658	10.8005	13.5128	10.6919	0.722708	0.546865	1.01016	0.84375	1.10596	0.719504	0.791244	0.884821	Cyclin-dependent kinase that phosphorylates the C-terminal domain (CTD) of the large subunit of RNA polymerase II (POLR2A), thereby acting as a key regulator of transcription elongation. Regulates the expression of genes involved in DNA repair and is required for the maintenance of genomic stability. Preferentially phosphorylates 'Ser-5' in CTD repeats that are already phosphorylated at 'Ser-7', …	Intracellular										0	0	25.0419	0	0	0	0	32.1172	21.1018	16.3287	3.9379	13.9426	14.8461	0	3.02014	28.4048
Q9NZJ4	SACS_HUMAN	SACS	Sacsin	4	4579	521.126	85.7143	100	100	100	109.743	250.207	602.953	1238.89	0.182009	0.03125	0.201961	0.03125	2.27994	0.294872	2.0547	0.034965	Co-chaperone which acts as a regulator of the Hsp70 chaperone machinery and may be involved in the processing of other ataxia-linked proteins. {ECO:0000269|PubMed:19208651}.	Intracellular								Yes		116.028	1073	96.4951	0	252.617	125.964	879.718	1087.37	668.209	299.844	1004.06	914.999	1202.93	1087.82	2170.2	1053.32
Q9P265	DIP2B_HUMAN	DIP2B	Disco-interacting protein 2 homolog B	4	1576	171.492	100	100	57.1429	100	216.464	44.2031	163.647	19.5693	1.32275	1	2.2588	0.15625	0.204205	0.5338	0.119582	1	Negatively regulates axonal outgrowth and is essential for normal synaptic transmission. Not required for regulation of axon polarity. Promotes acetylation of alpha-tubulin. {ECO:0000250|UniProtKB:Q3UH60}.	Intracellular								Yes		278.094	0	821.905	175.558	654.188	583.214	0	0	20.9573	24.5738	19.3224	12.8418	10.7093	22.1386	48.0209	4.38265
Q9P2D7	DYH1_HUMAN	DNAH1	Dynein heavy chain 1, axonemal	4	4265	487.478	57.1429	66.6667	28.5714	16.6667	5.94853	3.74954	4.34447	0.678759	1.36922	0.343777	5.52411	0.205903	0.63033	0.825539	0.156235	0.699188	Force generating protein of cilia required for sperm flagellum motility. Produces force towards the minus ends of microtubules. Dynein has ATPase activity; the force-producing power stroke is thought to occur on release of ADP. Required in spermatozoa for the formation of the inner dynein arms and biogenesis of the axoneme (PubMed:24360805). {ECO:0000250|UniProtKB:Q91XQ0, ECO:0000269|PubMed:24360…	Intracellular										26.5241	0	0	0	0	0	0	0	3.88719	0	0	4.07255	0	0	0	0
Q9UFH2	DYH17_HUMAN	DNAH17	Dynein heavy chain 17, axonemal	4	4462	509.313	85.7143	66.6667	42.8571	33.3333	8.61665	4.90504	5.29271	6.87117	1.62802	0.203272	0.713858	0.666228	0.569252	0.615126	1.29823	0.935091	Force generating protein component of the outer dynein arms (ODAs) in the sperm flagellum. Produces force towards the minus ends of microtubules. Dynein has ATPase activity; the force-producing power stroke is thought to occur on release of ADP (Probable). Plays a major role in sperm motility, implicated in sperm flagellar assembly and beating (PubMed:31178125). {ECO:0000269|PubMed:31178125, ECO:…	Intracellular										6.4616	0	0	29.7207	4.75544	0	0	0	7.16416	23.4232	18.0732	23.1538	0	0	0	0
Q9UGU0	TCF20_HUMAN	TCF20	Transcription factor 20	4	1960	211.771	85.7143	100	42.8571	100	43.3624	31.5406	25.9896	62.8498	1.66845	0.203272	0.501841	0.3125	0.727372	0.445221	2.41827	0.12825	Transcriptional activator that binds to the regulatory region of MMP3 and thereby controls stromelysin expression. It stimulates the activity of various transcriptional activators such as JUN, SP1, PAX6 and ETS1, suggesting a function as a coactivator. {ECO:0000269|PubMed:10995766}.	Intracellular										0	0	17.0327	0	31.4513	22.3166	0	0	53.2203	111.674	51.4196	179.633	48.5845	66.8851	10.6858	19.8913
Q9UHQ9	NB5R1_HUMAN	CYB5R1	NADH-cytochrome b5 reductase 1	4	305	34.095	42.8571	50	14.2857	16.6667	4.7693	1.97314	0.186461	0.961378	25.578	0.0861195	2.05241	0.517634	0.413717	0.697827	5.15591	0.909583	NADH-cytochrome b5 reductases are involved in desaturation and elongation of fatty acids, cholesterol biosynthesis, drug metabolism, and, in erythrocyte, methemoglobin reduction. {ECO:0000250}.	Intracellular										0	0	0	0	0	0	0	0	0	1.30523	0	0	0	0	5.76827	0
Q9ULM3	YETS2_HUMAN	YEATS2	YEATS domain-containing protein 2	4	1422	150.782	85.7143	66.6667	0	33.3333	50.7065	1.44041	0	2.88486	Inf	0.0220149	0.499302	1	0.0284069	0.35045	Inf	0.139854	Chromatin reader component of the ATAC complex, a complex with histone acetyltransferase activity on histones H3 and H4 (PubMed:18838386, PubMed:19103755, PubMed:27103431). YEATS2 specifically recognizes and binds histone H3 crotonylated at 'Lys-27' (H3K27cr) (PubMed:27103431). Crotonylation marks active promoters and enhancers and confers resistance to transcriptional repressors (PubMed:27103431…	Intracellular										0	0	0	46.1814	179.147	126.23	0	0	0	0	0	2.19321	0	15.1159	0	0
Q9UPQ0	LIMC1_HUMAN	LIMCH1	LIM and calponin homology domains-containing protein 1	4	1083	121.867	85.7143	83.3333	57.1429	100	178.815	243.578	10.0157	31.9543	17.8534	0.046875	7.62271	0.3125	1.36218	1	3.19042	0.0259771	Actin stress fibers-associated protein that activates non-muscle myosin IIa. Activates the non-muscle myosin IIa complex by promoting the phosphorylation of its regulatory subunit MRLC/MYL9. Through the activation of non-muscle myosin IIa, positively regulates actin stress fibers assembly and stabilizes focal adhesions. It therefore negatively regulates cell spreading and cell migration. {ECO:000…	Intracellular										25.122	0	0	0	20.0534	27.696	0	7.42983	30.7308	6.82735	27.5954	7.14587	33.3606	52.602	29.9035	41.1183
Q9Y2G4	ANKR6_HUMAN	ANKRD6	Ankyrin repeat domain-containing protein 6	4	727	79.971	57.1429	100	42.8571	100	22.357	40.1263	19.3186	23.2221	1.15728	0.372998	1.72793	0.15625	1.7948	0.072557	1.20206	0.277277	Recruits CKI-epsilon to the beta-catenin degradation complex that consists of AXN1 or AXN2 and GSK3-beta and allows efficient phosphorylation of beta-catenin, thereby inhibiting beta-catenin/Tcf signals. {ECO:0000250}.	Intracellular										0	0	0	0	0	0	0	81.8242	20.2674	33.1386	49.2196	14.5204	1.58032	38.5836	23.5621	11.8668
Q9Y2I6	NINL_HUMAN	NINL	Ninein-like protein	4	1382	156.344	57.1429	100	42.8571	83.3333	6.47857	19.0369	25.9286	44.0244	0.249862	0.212317	0.432416	0.3125	2.93844	0.072557	1.69791	0.339485	Involved in the microtubule organization in interphase cells. Overexpression induces the fragmentation of the Golgi, and causes lysosomes to disperse toward the cell periphery; it also interferes with mitotic spindle assembly. May play a role in ovarian carcinogenesis. {ECO:0000269|PubMed:12852856, ECO:0000269|PubMed:16254247, ECO:0000269|PubMed:18538832}.	Intracellular										0	0	0	0	0	0	0	71.1562	51.9671	58.3767	87.3326	83.4228	35.8281	17.1782	40.3843	0
Q9Y2I7	FYV1_HUMAN	PIKFYVE	1-phosphatidylinositol 3-phosphate 5-kinase	4	2098	237.136	85.7143	50	28.5714	83.3333	74.7881	6.15374	30.3004	3.02135	2.46822	0.149325	2.03675	0.4375	0.0822824	0.0596745	0.0997131	0.29287	Dual specificity kinase implicated in myriad essential cellular processes such as maintenance of endomembrane homeostasis, and endocytic-vacuolar pathway, lysosomal trafficking, nuclear transport, stress- or hormone-induced signaling and cell cycle progression (PubMed:23086417). The PI(3,5)P2 regulatory complex regulates both the synthesis and turnover of phosphatidylinositol 3,5-bisphosphate (Pt…	Intracellular										0	0	205.651	83.4465	229.972	174.698	0	0	6.45192	0	7.47325	1.18768	3.02643	1.89826	0	4.54249
Q9Y2J4	AMOL2_HUMAN	AMOTL2	Angiomotin-like protein 2	4	779	85.764	57.1429	50	14.2857	33.3333	28.0174	2.81678	0.635835	1.57055	44.0639	0.0500056	1.7935	0.517634	0.100537	0.29287	2.47005	0.498895	Regulates the translocation of phosphorylated SRC to peripheral cell-matrix adhesion sites. Required for proper architecture of actin filaments. Inhibits the Wnt/beta-catenin signaling pathway, probably by recruiting CTNNB1 to recycling endosomes and hence preventing its translocation to the nucleus. Participates in angiogenesis. May play a role in the polarity, proliferation and migration of end…	Intracellular										0	0	0	0	0	0	0	0	0	4.45085	0	8.15441	1.26888	0	0	0
Q9Y2J8	PADI2_HUMAN	PADI2	Protein-arginine deiminase type-2	4	665	75.564	71.4286	33.3333	14.2857	33.3333	5.61044	0.366852	1.30419	1.97281	4.30186	0.196706	0.185954	0.568811	0.0653873	0.114618	1.51267	0.498895	Catalyzes the deimination of arginine residues of proteins. {ECO:0000269|PubMed:12392711, ECO:0000269|PubMed:25621824}.	Intracellular										0	0	0	0	18.2921	16.0317	0	0	0	9.12934	11.5363	0.300567	0	0	0	0
Q9Y3S1	WNK2_HUMAN	WNK2	Serine/threonine-protein kinase WNK2	4	2297	242.676	57.1429	83.3333	14.2857	50	2.40864	13.2196	0.762271	6.58115	3.15983	0.0500056	2.00871	0.84375	5.4884	0.772029	8.6336	0.138042	Serine/threonine kinase which plays an important role in the regulation of electrolyte homeostasis, cell signaling, survival, and proliferation. Acts as an activator and inhibitor of sodium-coupled chloride cotransporters and potassium-coupled chloride cotransporters respectively. Activates SLC12A2, SCNN1A, SCNN1B, SCNN1D and SGK1 and inhibits SLC12A5. Negatively regulates the EGF-induced activat…	Intracellular								Yes		0	0	0	0	0	0	0	0	5.3359	0	0	11.4815	0	10.765	17.2404	0
Q9Y4B5	MTCL1_HUMAN	MTCL1	Microtubule cross-linking factor 1	4	1905	209.526	100	100	57.1429	100	28.3158	60.8333	32.5374	106.751	0.870255	1	0.569861	0.4375	2.14839	0.0221445	3.28088	0.072557	Microtubule-associated factor involved in the late phase of epithelial polarization and microtubule dynamics regulation. Plays a role in the development and maintenance of non-centrosomal microtubule bundles at the lateral membrane in polarized epithelial cells. {ECO:0000269|PubMed:23902687}.	Intracellular										0	0	27.0354	27.6631	11.2218	13.6616	0	26.7977	55.33	118.599	123.483	96.9018	46.6866	247.044	104.813	21.5787
Q9Y4F1	FARP1_HUMAN	FARP1	FERM, ARHGEF and pleckstrin domain-containing protein 1	4	1045	118.633	85.7143	100	57.1429	100	58.1919	227.445	61.9473	310.589	0.939377	0.932405	0.732301	0.3125	3.90854	0.365967	5.01377	0.0119421	Functions as guanine nucleotide exchange factor for RAC1. May play a role in semaphorin signaling. Plays a role in the assembly and disassembly of dendritic filopodia, the formation of dendritic spines, regulation of dendrite length and ultimately the formation of synapses (By similarity). {ECO:0000250}.	Intracellular										0	0	59.457	6.56141	0	38.6146	0	3.18934	236.215	134.769	356.484	308.241	196.179	343.322	524.745	134.564
Q9Y6D9	MD1L1_HUMAN	MAD1L1	Mitotic spindle assembly checkpoint protein MAD1	4	718	83.067	57.1429	83.3333	28.5714	66.6667	2.29855	3.84132	0.191212	3.30263	12.0209	0.0500056	1.16311	0.6875	1.6712	0.468879	17.2721	0.140113	Component of the spindle-assembly checkpoint that prevents the onset of anaphase until all chromosomes are properly aligned at the metaphase plate (PubMed:10049595, PubMed:20133940, PubMed:29162720). Forms a heterotetrameric complex with the closed conformation form of MAD2L1 (C-MAD2) at unattached kinetochores during prometaphase, recruits an open conformation of MAD2L1 (O-MAD2) and promotes the…	Intracellular										0	0	0	0	0	0	0	0	0.99063	0.347853	0	3.89282	0	0.162404	5.74136	10.0192
P63135	POK7_HUMAN	ERVK-7	Endogenous retrovirus group K member 7 Pol protein	3	1459	165.184	57.1429	83.3333	14.2857	16.6667	3.17011	3.89461	0.514792	0.742029	6.15805	0.0500056	5.2486	0.205903	1.22854	0.663865	1.44142	0.909583	Early post-infection, the reverse transcriptase converts the viral RNA genome into double-stranded viral DNA. The RNase H domain of the reverse transcriptase performs two functions. It degrades the RNA template and specifically removes the RNA primer from the RNA/DNA hybrid. Following nuclear import, the integrase catalyzes the insertion of the linear, double-stranded viral DNA into the host cell…	NA										0	0	0	7.22441	0	0	0	0	0	3.60354	0	4.45217	0	0	0	0
Q8N1X5	YF001_HUMAN	N/A	Uncharacterized protein FLJ37310	3	172	16.487	57.1429	83.3333	42.8571	100	45.2257	79.194	54.4077	41.2127	0.831237	0.476033	1.92159	0.15625	1.75108	0.31057	0.75748	0.0356864		NA										0	0	0	0	0	0	0	2.36598	6.57256	371.915	139.812	31.2109	16.0702	7.35066	21.1089	31.7236
Q8NBZ9	NEAS1_HUMAN	NEXN-AS1	Putative uncharacterized protein NEXN-AS1	3	246	25.156	42.8571	33.3333	28.5714	33.3333	1.99862	2.58731	0.679293	3.81636	2.94221	0.0861195	0.677952	0.829248	1.29454	0.935091	5.61813	0.662683		NA										0	0	0	0	0	0	0	0	2.38049	2.37456	0	0	0	3.73082	0	19.1673
P02746	C1QB_HUMAN	C1QB	Complement C1q subcomponent subunit B	3	253	26.722	57.1429	100	28.5714	100	8.28367	10.5339	1.40765	10.304	5.88474	0.0500056	1.02231	0.5625	1.27164	0.518008	7.31998	0.0227418	C1q associates with the proenzymes C1r and C1s to yield C1, the first component of the serum complement system. The collagen-like regions of C1q interact with the Ca(2+)-dependent C1r(2)C1s(2) proenzyme complex, and efficient activation of C1 takes place on interaction of the globular heads of C1q with the Fc regions of IgG or IgM antibody present in immune complexes.	Secreted	Secreted to blood	matrisome associated (ECM-affiliated proteins)	Yes	Yes	Yes	Yes				0	0	0	0	0	0	0	0	2.49783	7.35574	6.20937	9.91777	0.575391	38.8449	2.65831	3.61815
O15232	MATN3_HUMAN	MATN3	Matrilin-3	3	486	52.817	57.1429	83.3333	14.2857	66.6667	33.5667	5.26534	33.626	2.44398	0.998237	0.476033	2.15442	0.140017	0.156862	0.884821	0.0726811	0.166206	Major component of the extracellular matrix of cartilage and may play a role in the formation of extracellular filamentous networks.	Secreted	Secreted to extracellular matrix									0	0	0	211.703	0	0	0	0	235.382	0	5.6513	0.620661	3.93644	4.45547	0	0
O75339	CILP1_HUMAN	CILP	Cartilage intermediate layer protein 1	3	1184	132.565	71.4286	100	42.8571	83.3333	130.412	208.965	67.8108	115.21	1.92317	0.263199	1.81377	0.84375	1.60235	0.283314	1.699	0.270403	Probably plays a role in cartilage scaffolding. May act by antagonizing TGF-beta1 (TGFB1) and IGF1 functions. Has the ability to suppress IGF1-induced proliferation and sulfated proteoglycan synthesis, and inhibits ligand-induced IGF1R autophosphorylation. May inhibit TGFB1-mediated induction of cartilage matrix genes via its interaction with TGFB1. Overexpression may lead to impair chondrocyte g…	Secreted	Secreted to extracellular matrix	core matrisome (ECM glycoproteins)				Yes				0	0	0	0	37.49	0	0	111.662	280.636	82.3781	111.661	233.106	185.853	149.091	11.55	0
P11047	LAMC1_HUMAN	LAMC1	Laminin subunit gamma-1	3	1609	177.603	71.4286	100	57.1429	100	3.33515	24.1552	22.1152	25.4396	0.150808	0.438578	0.949512	0.84375	7.24261	0.0380533	1.15032	0.072557	Binding to cells via a high affinity receptor, laminin is thought to mediate the attachment, migration and organization of cells into tissues during embryonic development by interacting with other extracellular matrix components.	Secreted	Secreted to extracellular matrix	core matrisome (ECM glycoproteins)	Yes		Yes					14.0216	0	0	8.00172	0	0	0	3.84133	133.233	3.71052	43.1694	12.524	12.8296	33.6523	24.9786	25.4838
P22105	TENX_HUMAN	TNXB	Tenascin-X	3	4244	458.388	57.1429	50	14.2857	83.3333	9.21927	3.32557	0.0349948	39.6988	263.447	0.101995	0.08377	0.21875	0.36072	0.45246	1134.44	0.0103926	Appears to mediate interactions between cells and the extracellular matrix. Substrate-adhesion molecule that appears to inhibit cell migration. Accelerates collagen fibril formation. May play a role in supporting the growth of epithelial tumors. {ECO:0000269|PubMed:17033827}.	Secreted	Secreted to extracellular matrix	core matrisome (ECM glycoproteins)	Yes	Yes	Yes	Yes				0	0	0	0	0	29.8265	0	0	0.244964	0	0	11.5874	4.80954	74.8115	62.8781	84.1064
P35443	TSP4_HUMAN	THBS4	Thrombospondin-4	3	961	105.869	57.1429	100	0	33.3333	28.4803	27.3	0	5.64099	Inf	0.0500056	4.83957	0.03125	0.958558	0.719504	Inf	0.139854	Adhesive glycoprotein that mediates cell-to-cell and cell-to-matrix interactions and is involved in various processes including cellular proliferation, migration, adhesion and attachment, inflammatory response to CNS injury, regulation of vascular inflammation and adaptive responses of the heart to pressure overload and in myocardial function and remodeling. Binds to structural extracellular matr…	Secreted	Secreted to extracellular matrix	core matrisome (ECM glycoproteins)	Yes	Yes	Yes	Yes				0	0	0	92.1341	0	0	0	0	0	0	17.6286	16.2173	0	0	0	0
P55268	LAMB2_HUMAN	LAMB2	Laminin subunit beta-2	3	1798	195.981	71.4286	100	57.1429	100	47.3566	43.4336	32.2804	36.1566	1.46704	0.445243	1.20126	0.4375	0.917161	0.720617	1.12008	0.518008	Binding to cells via a high affinity receptor, laminin is thought to mediate the attachment, migration and organization of cells into tissues during embryonic development by interacting with other extracellular matrix components.	Secreted	Secreted to extracellular matrix	core matrisome (ECM glycoproteins)	Yes							0	97.4107	10.8422	0	3.44707	0	0	0	44.6879	73.0223	32.1045	90.1329	18.5184	29.0926	30.1362	16.9551
Q16787	LAMA3_HUMAN	LAMA3	Laminin subunit alpha-3	3	3333	366.649	42.8571	50	28.5714	66.6667	3.17838	14.6653	1.88946	5.14112	1.68216	0.567269	2.85255	0.5625	4.61408	0.586746	2.72094	0.312752	Binding to cells via a high affinity receptor, laminin is thought to mediate the attachment, migration and organization of cells into tissues during embryonic development by interacting with other extracellular matrix components.; Laminin-5 is thought to be involved in (1) cell adhesion via integrin alpha-3/beta-1 in focal adhesion and integrin alpha-6/beta-4 in hemidesmosomes, (2) signal transdu…	Secreted	Secreted to extracellular matrix	core matrisome (ECM glycoproteins)								0	0	0	0	0	0	0	12.0928	1.13344	0	0.509707	0	24.0184	0.496483	0	5.82211
Q4ZHG4	FNDC1_HUMAN	FNDC1	Fibronectin type III domain-containing protein 1	3	1894	205.558	28.5714	66.6667	28.5714	83.3333	14.6968	14.2544	6.69954	20.5091	2.1937	0.158526	0.695028	0.3125	0.969901	0.393016	3.06127	0.176255	May be an activator of G protein signaling. {ECO:0000250}.	Secreted	Secreted to extracellular matrix	core matrisome (ECM glycoproteins)								0	0	0	0	0	0	0	0	22.9571	23.9397	0	22.8726	8.04012	5.67359	62.5914	23.8768
Q8N119	MMP21_HUMAN	MMP21	Matrix metalloproteinase-21	3	569	65.043	42.8571	50	28.5714	0	17.5109	1.60167	25.6016	0	0.683974	0.476033	Inf	0.0873753	0.0914674	0.697827	0	0.21159	Plays a specialized role in the generation of left-right asymmetry during embryogenesis. May act as a negative regulator of the NOTCH-signaling pathway (PubMed:26429889, PubMed:26437028). Cleaves alpha-1-antitrypsin (PubMed:12617721). {ECO:0000269|PubMed:12617721, ECO:0000269|PubMed:26429889, ECO:0000269|PubMed:26437028}.	Secreted	Secreted to extracellular matrix	matrisome associated (ECM regulators)								177.606	0	0	0	0	98.5339	0	0	0	1.60497	0	0	0	0	0	0
Q92954	PRG4_HUMAN	PRG4	Proteoglycan 4	3	1404	151.061	100	100	85.7143	100	535.94	317.963	126.624	106.015	4.23253	0.015625	2.99923	0.15625	0.593281	0.180653	0.837242	0.945221	Plays a role in boundary lubrication within articulating joints. Prevents protein deposition onto cartilage from synovial fluid by controlling adhesion-dependent synovial growth and inhibiting the adhesion of synovial cells to the cartilage surface.; Isoform F plays a role as a growth factor acting on the primitive cells of both hematopoietic and endothelial cell lineages.	Secreted	Secreted to extracellular matrix	core matrisome (Proteoglycans)	Yes		Yes	Yes				141.968	111.998	447.991	385.683	505.737	796.26	0	7.9205	67.417	109.074	188.978	186.721	52.8937	96.4458	89.7516	21.2997
Q9NR99	MXRA5_HUMAN	MXRA5	Matrix-remodeling-associated protein 5	3	2828	312.15	85.7143	100	71.4286	83.3333	60.8127	116.871	56.0279	28.4019	1.0854	0.799143	4.11489	0.21875	1.92181	0.365967	0.506923	1	In kidney, has anti-inflammatory and anti-fibrotic properties by limiting the induction of chemokines, fibronectin and collagen expression in response to TGB1 and pro-inflammatory stimuli. {ECO:0000269|PubMed:27599751}.	Secreted	Secreted to extracellular matrix	core matrisome (ECM glycoproteins)								60.877	0	42.6691	48.239	0	30.8917	0	5.84882	282.213	0.587377	2.51125	25.4005	0	1.81506	105.912	34.7719
Q9Y4K0	LOXL2_HUMAN	LOXL2	Lysyl oxidase homolog 2	3	774	86.725	28.5714	50	0	50	2.56958	0.759356	0	1.22209	Inf	0.158526	0.621357	0.829248	0.295517	0.870611	Inf	0.0533491	Mediates the post-translational oxidative deamination of lysine residues on target proteins leading to the formation of deaminated lysine (allysine) (PubMed:27735137). Acts as a transcription corepressor and specifically mediates deamination of trimethylated 'Lys-4' of histone H3 (H3K4me3), a specific tag for epigenetic transcriptional activation (PubMed:27735137). Shows no activity against histo…	Secreted	Secreted to extracellular matrix	matrisome associated (ECM regulators)								0	0	0	0	0	0	0	0	0	0	0	0	2.94479	1.01722	3.37054	0
O94964	SOGA1_HUMAN	SOGA1	Protein SOGA1	3	1423	159.76	57.1429	83.3333	28.5714	100	14.4106	44.1067	12.082	17.5713	1.19273	0.858586	2.51016	0.15625	3.06072	0.0821527	1.45433	0.162703	Regulates autophagy by playing a role in the reduction of glucose production in an adiponectin- and insulin-dependent manner. {ECO:0000250}.	Secreted	Secreted to blood									0	0	0	0	0	0	0	0	58.605	25.9692	8.20034	12.9942	4.70767	7.06466	52.0954	20.3654
P02760	AMBP_HUMAN	AMBP	Protein AMBP	3	352	38.999	85.7143	100	71.4286	100	51.5987	41.7605	219.028	40.8617	0.235581	0.46875	1.022	1	0.809333	1	0.186559	0.283314	Inter-alpha-trypsin inhibitor inhibits trypsin, plasmin, and lysosomal granulocytic elastase. Inhibits calcium oxalate crystallization. {ECO:0000269|PubMed:7676539}.; Trypstatin is a trypsin inhibitor. {ECO:0000250}.	Secreted	Secreted to blood	matrisome associated (ECM regulators)	Yes	Yes	Yes	Yes		Yes		25.975	0	1423.47	72.1984	33.2126	0	0	9.12457	59.7084	14.9184	88.231	15.0608	19.9044	31.8036	31.5298	58.6407
P02765	FETUA_HUMAN	AHSG	Alpha-2-HS-glycoprotein	3	367	39.341	57.1429	100	42.8571	66.6667	16.4349	18.1073	11.418	11.2753	1.43939	0.285049	1.60593	0.6875	1.10176	0.615126	0.987499	0.408548	Promotes endocytosis, possesses opsonic properties and influences the mineral phase of bone. Shows affinity for calcium and barium ions.	Secreted	Secreted to blood		Yes	Yes	Yes	Yes	Yes			0	0	0	0	0	0	0	60.5315	10.4735	8.92096	18.4342	20.6113	9.59724	19.0088	0	0
P05156	CFAI_HUMAN	CFI	Complement factor I	3	583	65.75	57.1429	50	14.2857	66.6667	8.51067	1.58398	0.363385	2.55039	23.4206	0.0500056	0.621075	0.399075	0.186118	0.367278	7.01844	0.0417476	Trypsin-like serine protease that plays an essential role in regulating the immune response by controlling all complement pathways. Inhibits these pathways by cleaving three peptide bonds in the alpha-chain of C3b and two bonds in the alpha-chain of C4b thereby inactivating these proteins (PubMed:7360115, PubMed:17320177). Essential cofactors for these reactions include factor H and C4BP in the f…	Secreted	Secreted to blood		Yes	Yes	Yes	Yes				0	0	0	0	0	0	0	0	0	2.54369	0	5.16066	4.76853	2.6252	2.74795	0
P06681	CO2_HUMAN	C2	Complement C2	3	752	83.268	100	100	42.8571	100	59.2071	36.6613	6.8343	65.3411	8.66323	0.21875	0.561077	0.3125	0.619205	0.365967	9.56075	0.00736385	Component C2 which is part of the classical pathway of the complement system is cleaved by activated factor C1 into two fragments: C2b and C2a. C2a, a serine protease, then combines with complement factor C4b to generate the C3 or C5 convertase.	Secreted	Secreted to blood		Yes	Yes	Yes	Yes				0	0	21.5444	5.85269	18.2418	23.9411	0	0	17.2489	9.0468	136.664	27.1834	49.3003	126.724	40.9977	11.1763
P07339	CATD_HUMAN	CTSD	Cathepsin D	3	412	44.552	57.1429	100	42.8571	50	22.2577	16.1776	4.62733	5.40498	4.81006	0.143433	2.99309	0.03125	0.726831	0.942742	1.16806	0.938106	Acid protease active in intracellular protein breakdown. Plays a role in APP processing following cleavage and activation by ADAM30 which leads to APP degradation (PubMed:27333034). Involved in the pathogenesis of several diseases such as breast cancer and possibly Alzheimer disease. {ECO:0000269|PubMed:27333034}.	Secreted	Secreted to blood	matrisome associated (ECM regulators)	Yes	Yes	Yes	Yes				0	0	22.2439	0	0	0	0	0	2.16276	7.98465	1.54893	17.2887	0	0	13.5923	0
P08185	CBG_HUMAN	SERPINA6	Corticosteroid-binding globulin	3	405	45.141	57.1429	100	28.5714	33.3333	5.51274	7.04579	0.411359	0.81661	13.4013	0.0500056	8.62809	0.03125	1.27809	0.719504	1.98515	0.793532	Major transport protein for glucocorticoids and progestins in the blood of almost all vertebrate species. {ECO:0000269|PubMed:18513745}.	Secreted	Secreted to blood	matrisome associated (ECM regulators)	Yes	Yes	Yes	Yes	Yes			0	0	0	0	0	0	0	0	1.86835	1.01116	3.27496	0	0	1.6247	0	0
P09871	C1S_HUMAN	C1S	Complement C1s subcomponent	3	688	76.684	57.1429	83.3333	0	50	6.35049	5.1522	0	1.59031	Inf	0.0500056	3.23975	0.0916903	0.811307	1	Inf	0.0533491	C1s B chain is a serine protease that combines with C1q and C1r to form C1, the first component of the classical pathway of the complement system. C1r activates C1s so that it can, in turn, activate C2 and C4.	Secreted	Secreted to blood		Yes	Yes	Yes	Yes	Yes			0	0	0	0	0	0	0	0	0	0	0	4.43347	1.32834	0	0	3.78004
P20160	CAP7_HUMAN	AZU1	Azurocidin	3	251	26.886	100	100	100	100	769.083	1289.22	863.404	3701.81	0.890757	0.578125	0.348267	0.15625	1.67631	0.234266	4.28746	0.234266	This is a neutrophil granule-derived antibacterial and monocyte- and fibroblast-specific chemotactic glycoprotein. Binds heparin. The cytotoxic action is limited to many species of Gram-negative bacteria; this specificity may be explained by a strong affinity of the very basic N-terminal half for the negatively charged lipopolysaccharides that are unique to the Gram-negative bacterial outer envel…	Secreted	Secreted to blood									628.634	579.767	230.483	2291.92	227.708	243.672	1576.78	426.831	1295.75	1305.58	885.693	746.855	1198.52	1201.94	3283.95	14893.9
P36955	PEDF_HUMAN	SERPINF1	Pigment epithelium-derived factor	3	418	46.312	71.4286	100	28.5714	100	163.096	280.441	2.49695	31.9982	65.3179	0.0314243	8.76428	0.3125	1.71949	0.283314	12.8149	0.00259104	Neurotrophic protein; induces extensive neuronal differentiation in retinoblastoma cells. Potent inhibitor of angiogenesis. As it does not undergo the S (stressed) to R (relaxed) conformational transition characteristic of active serpins, it exhibits no serine protease inhibitory activity. {ECO:0000269|PubMed:7592790, ECO:0000269|PubMed:8226833}.	Secreted	Secreted to blood	matrisome associated (ECM regulators)	Yes	Yes	Yes	Yes	Yes			0	0	0	7.70452	0	0	0	0	7.52271	9.95597	44.2155	32.4651	31.9222	28.7586	42.965	11.6627
P61769	B2MG_HUMAN	B2M	Beta-2-microglobulin	3	119	13.715	57.1429	83.3333	14.2857	50	5.53185	8.30574	0.0406383	0.571612	136.124	0.0500056	14.5304	0.035015	1.50144	0.384757	14.0658	0.190658	Component of the class I major histocompatibility complex (MHC). Involved in the presentation of peptide antigens to the immune system. Exogenously applied M.tuberculosis EsxA or EsxA-EsxB (or EsxA expressed in host) binds B2M and decreases its export to the cell surface (total protein levels do not change), probably leading to defects in class I antigen presentation (PubMed:25356553). {ECO:00002…	Secreted	Secreted to blood		Yes		Yes	Yes	Yes	Yes		0	0	0	0	0	0	0	0	0	0.284468	0.163687	0	0	0	1.77174	1.49425
P80108	PHLD_HUMAN	GPLD1	Phosphatidylinositol-glycan-specific phospholipase D	3	840	92.336	57.1429	66.6667	42.8571	100	3.87269	3.1971	662.583	288.835	0.00584484	0.212317	0.011069	0.03125	0.825552	1	0.435924	0.425605	This protein hydrolyzes the inositol phosphate linkage in proteins anchored by phosphatidylinositol glycans (GPI-anchor) thus releasing these proteins from the membrane.	Secreted	Secreted to blood		Yes		Yes	Yes	Yes			0	0	0	24.691	0	0	882.329	3573.16	182.585	0	88.343	65.3176	471.127	496.227	174.078	437.919
Q03591	FHR1_HUMAN	CFHR1	Complement factor H-related protein 1	3	330	37.651	57.1429	33.3333	28.5714	16.6667	3.44337	1.56	2.30014	2.38011	1.49703	0.476033	0.655431	0.89812	0.453045	0.393016	1.03477	0.699188	Involved in complement regulation. The dimerized forms have avidity for tissue-bound complement fragments and efficiently compete with the physiological complement inhibitor CFH. Can associate with lipoproteins and may play a role in lipid metabolism. {ECO:0000269|PubMed:23487775}.	Secreted	Secreted to blood		Yes		Yes	Yes				0	0	0	0	8.10186	0	0	0	0.498311	15.6026	0	14.2807	0	0	0	0
Q92743	HTRA1_HUMAN	HTRA1	Serine protease HTRA1	3	480	51.287	57.1429	83.3333	57.1429	100	17.5967	14.8674	105.633	203.998	0.166584	0.143433	0.0728801	0.03125	0.844894	0.56229	1.93119	0.0985429	Serine protease with a variety of targets, including extracellular matrix proteins such as fibronectin. HTRA1-generated fibronectin fragments further induce synovial cells to up-regulate MMP1 and MMP3 production. May also degrade proteoglycans, such as aggrecan, decorin and fibromodulin. Through cleavage of proteoglycans, may release soluble FGF-glycosaminoglycan complexes that promote the range …	Secreted	Secreted to blood	matrisome associated (ECM regulators)					Yes			0	484.581	0	39.78	0	0	0	89.0315	89.8238	75.9937	287.861	50.217	304.146	153.003	151.647	277.111
A1L4H1	SRCRL_HUMAN	SSC5D	Soluble scavenger receptor cysteine-rich domain-containing protein SSC5D	3	1573	165.743	85.7143	100	42.8571	100	14.4854	80.8299	11.127	6.91709	1.30183	0.799143	11.6855	0.15625	5.58009	1	0.621651	0.514483	Binds to extracellular matrix proteins. Binds to pathogen-associated molecular patterns (PAMPs) present on the cell walls of Gram-positive and Gram-negative bacteria and fungi, behaving as a pattern recognition receptor (PRR). Induces bacterial and fungal aggregation and subsequent inhibition of PAMP-induced cytokine release. Does not possess intrinsic bactericidal activity. May play a role in th…	Secreted	Secreted in other tissues					Yes				0	0	34.9747	16.8951	0	34.3537	0	0	10.3615	32.5526	11.4192	9.10364	1.56259	1.51286	11.9254	5.97887
Q13214	SEM3B_HUMAN	SEMA3B	Semaphorin-3B	3	749	83.122	42.8571	83.3333	0	33.3333	21.9703	7.42523	0	1.42579	Inf	0.0861195	5.20781	0.140017	0.337966	0.607022	Inf	0.139854	Inhibits axonal extension by providing local signals to specify territories inaccessible for growing axons. {ECO:0000250}.	Secreted	Secreted in other tissues	matrisome associated (ECM-affiliated proteins)								0	0	0	0	0	0	0	0	0	0	0	7.97123	0	0	0.583485	0
Q17R60	IMPG1_HUMAN	IMPG1	Interphotoreceptor matrix proteoglycan 1	3	797	89.387	28.5714	33.3333	0	16.6667	0.68125	2.91044	0	0.723641	Inf	0.158526	4.02195	0.568811	4.27221	0.662683	Inf	0.354539	Chondroitin sulfate-, heparin- and hyaluronan-binding protein (By similarity). May serve to form a basic macromolecular scaffold comprising the insoluble interphotoreceptor matrix (PubMed:9813076). {ECO:0000250|UniProtKB:Q8JIR8, ECO:0000269|PubMed:9813076}.	Secreted	Secreted in other tissues									0	0	0	0	0	0	0	0	0	0	0	4.34185	0	0	0	0
Q5T1H1	EYS_HUMAN	EYS	Protein eyes shut homolog	3	3165	350.796	71.4286	100	28.5714	100	20.1582	45.7804	11.529	37.3058	1.74847	0.143433	1.22717	0.3125	2.27106	0.0534551	3.23581	0.0472734	Required to maintain the integrity of photoreceptor cells (PubMed:18836446). Specifically required for normal morphology of the photoreceptor ciliary pocket, and might thus facilitate protein trafficking between the photoreceptor inner and outer segments via the transition zone (By similarity). {ECO:0000250|UniProtKB:B8JI71, ECO:0000269|PubMed:18836446}.	Secreted	Secreted in other tissues	core matrisome (ECM glycoproteins)								0	0	0	12.7113	0	0	0	0	53.2518	27.4515	52.5394	30.2041	51.0818	52.9086	8.76365	28.3371
Q9NQ38	ISK5_HUMAN	SPINK5	Serine protease inhibitor Kazal-type 5	3	1064	120.714	57.1429	83.3333	57.1429	100	29.2733	37.1068	24.7348	31.9315	1.18348	0.671497	1.16207	0.84375	1.2676	0.772029	1.29095	0.131475	Serine protease inhibitor, probably important for the anti-inflammatory and/or antimicrobial protection of mucous epithelia. Contribute to the integrity and protective barrier function of the skin by regulating the activity of defense-activating and desquamation-involved proteases. Inhibits KLK5, it's major target, in a pH-dependent manner. Inhibits KLK7, KLK14 CASP14, and trypsin. {ECO:0000269|P…	Secreted	Secreted in other tissues		Yes		Yes					20.7987	0	1.7942	46.913	0	0	0	0	17.1506	133.4	86.308	17.295	26.8279	19.7707	12.2892	29.0981
P78509	RELN_HUMAN	RELN	Reelin	3	3460	388.388	57.1429	100	28.5714	50	3.3608	6.511	0.446346	2.09122	7.52958	0.0500056	3.11349	0.0625	1.93734	0.429488	4.68521	0.254213	Extracellular matrix serine protease that plays a role in layering of neurons in the cerebral cortex and cerebellum. Regulates microtubule function in neurons and neuronal migration. Affects migration of sympathetic preganglionic neurons in the spinal cord, where it seems to act as a barrier to neuronal migration. Enzymatic activity is important for the modulation of cell adhesion. Binding to the…	Secreted	Secreted in brain	core matrisome (ECM glycoproteins)		Yes						0	0	0	0	0	0	0	0	1.05287	2.07155	0	0	0	4.6324	2.66354	5.25139
Q63HQ2	EGFLA_HUMAN	EGFLAM	Pikachurin	3	1017	111.271	100	100	100	100	7245.44	11910.6	7985.28	22943	0.90735	0.6875	0.519141	0.6875	1.64388	0.013986	2.87316	0.180653	Involved in both the retinal photoreceptor ribbon synapse formation and physiological functions of visual perception. Necessary for proper bipolar dendritic tip apposition to the photoreceptor ribbon synapse. Promotes matrix assembly and cell adhesiveness (By similarity). {ECO:0000250}.	Secreted	Secreted - unknown location	core matrisome (ECM glycoproteins)								3937.72	5365.01	6890.01	15477.6	5158.02	7483.25	14805.5	3204.38	10462.8	11231.5	1257.03	14495.3	11712.4	10862.7	25777.2	73553.5
P06331	HV434_HUMAN	IGHV4-34	Immunoglobulin heavy variable 4-34	3	123	13.815	100	100	57.1429	66.6667	49.0362	66.7302	23.0538	12.6219	2.12703	0.21875	5.28684	0.03125	1.36084	0.628205	0.547499	0.825539	V region of the variable domain of immunoglobulin heavy chains that participates in the antigen recognition (PubMed:24600447). Immunoglobulins, also known as antibodies, are membrane-bound or secreted glycoproteins produced by B lymphocytes. In the recognition phase of humoral immunity, the membrane-bound immunoglobulins serve as receptors which, upon binding of a specific antigen, trigger the cl…	Secreted	Immunoglobulin genes					Yes				39.8446	0	44.208	18.7469	5.98833	10.5724	0	0	16.0061	61.3181	52.4318	17.6964	0.775628	4.82786	0	0
P80748	LV321_HUMAN	IGLV3-21	Immunoglobulin lambda variable 3-21	3	117	12.446	85.7143	100	42.8571	50	17.822	25.1963	7.45363	1.20376	2.39105	0.21875	20.9312	0.03125	1.41377	0.5338	0.161501	1	V region of the variable domain of immunoglobulin light chains that participates in the antigen recognition (PubMed:24600447). Immunoglobulins, also known as antibodies, are membrane-bound or secreted glycoproteins produced by B lymphocytes. In the recognition phase of humoral immunity, the membrane-bound immunoglobulins serve as receptors which, upon binding of a specific antigen, trigger the cl…	Secreted	Immunoglobulin genes				Yes	Yes				23.1356	0	28.4694	18.9755	30.9481	0	0	0	0.570424	0	2.97861	3.56333	0	0.680646	0	0
Q93097	WNT2B_HUMAN	WNT2B	Protein Wnt-2b	3	391	43.77	71.4286	83.3333	28.5714	100	15.1739	23.7155	9.5168	62.9737	1.59444	0.196706	0.376594	0.3125	1.56291	0.719504	6.61711	0.0331061	Ligand for members of the frizzled family of seven transmembrane receptors. Functions in the canonical Wnt/beta-catenin signaling pathway. Plays a redundant role in embryonic lung development. {ECO:0000250|UniProtKB:O70283}.	Membrane & Secreted	Secreted to extracellular matrix	matrisome associated (Secreted factors)								0	0	0	5.967	0	0	0	0	16.2848	50.3328	137.082	144.227	11.4776	14.3366	68.1646	2.55409
O14791	APOL1_HUMAN	APOL1	Apolipoprotein L1	3	398	43.974	28.5714	83.3333	28.5714	0	1.79199	1.13831	9.14821	0	0.195885	0.72158	Inf	0.035015	0.635222	0.367278	0	0.21159	May play a role in lipid exchange and transport throughout the body. May participate in reverse cholesterol transport from peripheral cells to the liver.	Membrane & Secreted	Secreted to blood		Yes	Yes	Yes	Yes	Yes			51.0619	0	12.9756	0	2.96901	0	0	0	0	0	0	0	0	0	0	0
P35916	VGFR3_HUMAN	FLT4	Vascular endothelial growth factor receptor 3	3	1363	152.757	28.5714	16.6667	14.2857	33.3333	0.736093	0.165604	0.773631	2.33371	0.951478	0.913627	0.0709616	0.425031	0.224976	0.699188	3.01656	0.498895	Tyrosine-protein kinase that acts as a cell-surface receptor for VEGFC and VEGFD, and plays an essential role in adult lymphangiogenesis and in the development of the vascular network and the cardiovascular system during embryonic development. Promotes proliferation, survival and migration of endothelial cells, and regulates angiogenic sprouting. Signaling by activated FLT4 leads to enhanced prod…	Membrane & Secreted	Secreted to blood		Yes	Yes	Yes					0	0	0	0	0	0	0	0	5.41542	0	0	11.6198	0	0	0	2.3824
Q92824	PCSK5_HUMAN	PCSK5	Proprotein convertase subtilisin/kexin type 5	3	1860	206.942	57.1429	66.6667	14.2857	66.6667	1.26446	2.17753	0.464585	4.37397	2.72169	0.285049	0.497838	0.399075	1.7221	0.508432	9.41478	0.0610483	Serine endoprotease that processes various proproteins by cleavage at paired basic amino acids, recognizing the RXXX[KR]R consensus motif. Likely functions in the constitutive and regulated secretory pathways. Plays an essential role in pregnancy establishment by proteolytic activation of a number of important factors such as BMP2, CALD1 and alpha-integrins. {ECO:0000269|PubMed:19764806, ECO:0000…	Membrane & Secreted	Secreted to blood	matrisome associated (ECM regulators)								0	0	0	0	0	0	0	0	3.2521	0	0	1.21706	12.162	8.43706	0	4.42775
Q9Y653	AGRG1_HUMAN	ADGRG1	Adhesion G-protein coupled receptor G1	3	693	77.738	85.7143	100	57.1429	66.6667	159.931	15.0473	10.4912	14.027	15.2442	0.078125	1.07273	0.6875	0.0940862	0.101399	1.33702	1	Receptor involved in cell adhesion and probably in cell-cell interactions. Mediates cell matrix adhesion in developing neurons and hematopoietic stem cells. Receptor for collagen III/COL3A1 in the developing brain and involved in regulation of cortical development, specifically in maintenance of the pial basement membrane integrity and in cortical lamination (By similarity). Binding to the COL3A1…	Membrane & Secreted	Secreted to blood									0	0	18.7464	658.427	72.1116	0	0	2.74117	15.6338	36.3173	10.0344	15.5466	0	2.62365	0	55.9574
B8ZZ34	SHSA8_HUMAN	SHISA8	Protein shisa-8	3	397	41.995	42.8571	33.3333	28.5714	16.6667	1.17855	1.37777	0.301658	1.93223	3.90692	0.72158	0.71305	0.73244	1.16904	0.935091	6.40537	0.846796	May regulate trafficking and current kinetics of AMPA-type glutamate receptor (AMPAR) at synapses. {ECO:0000250|UniProtKB:J3QNX5}.	Membrane										0	0	0	5.46403	0	0	0	0	0.910502	1.2011	0	0	0	0	11.5934	0
O00555	CAC1A_HUMAN	CACNA1A	Voltage-dependent P/Q-type calcium channel subunit alpha-1A	3	2506	282.564	42.8571	100	28.5714	16.6667	3.96557	20.116	3.71627	0.326652	1.06708	0.476033	61.5822	0.03125	5.07265	0.0247461	0.0878978	0.562167	Voltage-sensitive calcium channels (VSCC) mediate the entry of calcium ions into excitable cells and are also involved in a variety of calcium-dependent processes, including muscle contraction, hormone or neurotransmitter release, gene expression, cell motility, cell division and cell death. The isoform alpha-1A gives rise to P and/or Q-type calcium currents. P/Q-type calcium channels belong to t…	Membrane										0	0	0	0	0	0	0	10.305	0	15.7088	1.95991	0	0	0	0	0
O15327	INP4B_HUMAN	INPP4B	Type II inositol 3,4-bisphosphate 4-phosphatase	3	924	104.738	57.1429	100	42.8571	100	13.5974	27.0943	10.0897	126.984	1.34764	0.372998	0.213368	0.0625	1.99261	0.172359	12.5855	0.00473121	Catalyzes the hydrolysis of the 4-position phosphate of phosphatidylinositol 3,4-bisphosphate, inositol 1,3,4-trisphosphate and inositol 3,4-trisphosphate (PubMed:24070612, PubMed:24591580). Plays a role in the late stages of macropinocytosis by dephosphorylating phosphatidylinositol 3,4-bisphosphate in membrane ruffles (PubMed:24591580). The lipid phosphatase activity is critical for tumor suppr…	Membrane										0	0	0	0	0	0	0	3.29223	39.8753	27.4607	243.283	139.643	92.0904	72.6377	185.223	29.0281
O15438	MRP3_HUMAN	ABCC3	Canalicular multispecific organic anion transporter 2	3	1527	169.343	42.8571	66.6667	14.2857	0	0.778436	1.46497	1.35704	0	0.57363	0.702918	Inf	0.0522595	1.88194	0.408548	0	0.440401	ATP-dependent transporter of the ATP-binding cassette (ABC) family that bind and hydrolyze ATP to enable active transport of various substrates including many drugs, toxicants and endogenous compound across cell membranes (PubMed:11581266, PubMed:15083066, PubMed:10359813). Transports glucuronide conjugates such as bilirubin diglucuronide, estradiol-17-beta-o-glucuronide and GSH conjugates such a…	Membrane								Yes		0	0	0	0	0	0	0	0	0	9.49925	0	0	0	0	0	0
O43157	PLXB1_HUMAN	PLXNB1	Plexin-B1	3	2135	232.298	57.1429	66.6667	28.5714	33.3333	1.99717	6.27554	0.885876	1.97942	2.25446	0.263199	3.1704	0.666228	3.14221	0.339485	2.23442	0.793532	Receptor for SEMA4D (PubMed:19843518, PubMed:20877282, PubMed:21912513). Plays a role in GABAergic synapse development (By similarity). Mediates SEMA4A- and SEMA4D-dependent inhibitory synapse development (By similarity). Plays a role in RHOA activation and subsequent changes of the actin cytoskeleton (PubMed:12196628, PubMed:15210733). Plays a role in axon guidance, invasive growth and cell migr…	Membrane		matrisome associated (ECM-affiliated proteins)	Yes		Yes					2.60567	0	0	0	0	0	0	0	0	3.59546	3.10123	0	0	0	0	8.77527
O60241	AGRB2_HUMAN	ADGRB2	Adhesion G protein-coupled receptor B2	3	1585	172.656	100	100	71.4286	100	156.54	290.033	236.119	443.44	0.662969	0.9375	0.654053	0.3125	1.85278	0.628205	1.87803	0.174143	Orphan G-protein coupled receptor involved in cell adhesion and probably in cell-cell interactions. Activates NFAT-signaling pathway, a transcription factor, via the G-protein GNAZ (PubMed:20367554, PubMed:28891236). Involved in angiogenesis inhibition (By similarity). {ECO:0000250|UniProtKB:Q8CGM1, ECO:0000269|PubMed:20367554, ECO:0000269|PubMed:28891236}.	Membrane										0	0	5.526	4.98393	241.295	42.3429	91.8791	156.923	883.173	515.331	193.327	721.483	167.11	56.452	1037.62	484.647
O75069	TMCC2_HUMAN	TMCC2	Transmembrane and coiled-coil domains protein 2	3	709	77.449	57.1429	66.6667	42.8571	66.6667	10.298	6.71701	0.981507	8.2882	10.492	0.546865	0.810431	0.67329	0.652265	0.825539	8.44435	0.498922	May be involved in the regulation of the proteolytic processing of the amyloid precursor protein (APP) possibly also implicating APOE. {ECO:0000269|PubMed:21593558}.	Membrane								Yes		0	0	4.47676	0	0	0	0	0	0.0664765	2.32731	1.08042	0.757602	0	1.10243	0	46.7887
O75923	DYSF_HUMAN	DYSF	Dysferlin	3	2080	237.295	71.4286	100	71.4286	100	72.3447	134.877	284.756	365.895	0.254058	0.0314243	0.368623	0.03125	1.86437	0.431401	1.28494	0.352449	Key calcium ion sensor involved in the Ca(2+)-triggered synaptic vesicle-plasma membrane fusion. Plays a role in the sarcolemma repair mechanism of both skeletal muscle and cardiomyocytes that permits rapid resealing of membranes disrupted by mechanical stress (By similarity). {ECO:0000250}.	Membrane										226.448	0	0	140.373	0	0	683.726	290.176	430.799	362.146	369.046	396.814	397.049	423.653	99.7484	509.057
O94826	TOM70_HUMAN	TOMM70	Mitochondrial import receptor subunit TOM70	3	608	67.455	14.2857	50	14.2857	66.6667	12.9216	3.59101	2.49351	9.267	5.18209	0.913627	0.387505	0.3125	0.277908	0.337223	3.71645	0.0872172	Acts as receptor of the preprotein translocase complex of the outer mitochondrial membrane (TOM complex). Recognizes and mediates the translocation of mitochondrial preproteins from the cytosol into the mitochondria in a chaperone dependent manner (PubMed:12526792). Mediates TBK1 and IRF3 activation induced by MAVS in response to Sendai virus infection and promotes host antiviral responses during…	Membrane										0	0	0	0	0	0	0	0	17.4546	0	23.4435	10.4768	0	0.371993	0	21.3098
O94966	UBP19_HUMAN	USP19	Ubiquitin carboxyl-terminal hydrolase 19	3	1318	145.651	28.5714	33.3333	14.2857	66.6667	0.296379	0.852479	1.90727	2.47799	0.155394	0.913627	0.34402	0.140017	2.87631	0.793532	1.29923	0.166206	Deubiquitinating enzyme that regulates the degradation of various proteins. Deubiquitinates and prevents proteasomal degradation of RNF123 which in turn stimulates CDKN1B ubiquitin-dependent degradation thereby playing a role in cell proliferation. Involved in decreased protein synthesis in atrophying skeletal muscle. Modulates transcription of major myofibrillar proteins. Also involved in turnov…	Membrane								Yes		0	0	0	0	0	0	0	0	0	13.3509	4.6569	4.20519	0	0	4.26267	1.74318
O95714	HERC2_HUMAN	HERC2	E3 ubiquitin-protein ligase HERC2	3	4834	527.228	14.2857	66.6667	14.2857	83.3333	0.986515	1.96066	0.241991	2.83305	4.07666	0.913627	0.692067	0.6875	1.98746	0.166206	11.7072	0.0160761	E3 ubiquitin-protein ligase that regulates ubiquitin-dependent retention of repair proteins on damaged chromosomes. Recruited to sites of DNA damage in response to ionizing radiation (IR) and facilitates the assembly of UBE2N and RNF8 promoting DNA damage-induced formation of 'Lys-63'-linked ubiquitin chains. Acts as a mediator of binding specificity between UBE2N and RNF8. Involved in the mainte…	Membrane										0	0	0	0	0	0	0	0	0	1.69394	4.19279	1.81897	0	3.87679	5.93132	1.17843
P04626	ERBB2_HUMAN	ERBB2	Receptor tyrosine-protein kinase erbB-2	3	1255	137.91	42.8571	100	28.5714	16.6667	4.85203	9.73421	3.10693	1.04691	1.56168	0.702918	9.298	0.09375	2.00621	0.0701779	0.33696	0.562167	Protein tyrosine kinase that is part of several cell surface receptor complexes, but that apparently needs a coreceptor for ligand binding. Essential component of a neuregulin-receptor complex, although neuregulins do not interact with it alone. GP30 is a potential ligand for this receptor. Regulates outgrowth and stabilization of peripheral microtubules (MTs). Upon ERBB2 activation, the MEMO1-RH…	Membrane			Yes	Yes						0	0	0	0	0	0	0	0	13.5974	8.15117	0	0	0	0	6.28148	0
P08514	ITA2B_HUMAN	ITGA2B	Integrin alpha-IIb	3	1039	113.377	42.8571	100	28.5714	83.3333	12.771	14.8143	1.55481	4.98961	8.21385	0.72158	2.96903	0.6875	1.16	0.168767	3.20915	0.071362	Integrin alpha-IIb/beta-3 is a receptor for fibronectin, fibrinogen, plasminogen, prothrombin, thrombospondin and vitronectin. It recognizes the sequence R-G-D in a wide array of ligands. It recognizes the sequence H-H-L-G-G-G-A-K-Q-A-G-D-V in fibrinogen gamma chain. Following activation integrin alpha-IIb/beta-3 brings about platelet/platelet interaction through binding of soluble fibrinogen. Th…	Membrane			Yes	Yes	Yes					0	0	0	0	0	0	0	0	10.3336	0.550023	18.0142	2.83296	1.45683	3.82771	3.80596	0
P11166	GTR1_HUMAN	SLC2A1	Solute carrier family 2, facilitated glucose transporter member 1	3	492	54.084	85.7143	100	71.4286	100	286.972	38.3767	332.384	27.9828	0.863376	0.932405	1.37144	0.5625	0.13373	0.5338	0.0841882	0.942978	Facilitative glucose transporter, which is responsible for constitutive or basal glucose uptake (PubMed:18245775, PubMed:19449892, PubMed:25982116, PubMed:27078104, PubMed:10227690). Has a very broad substrate specificity; can transport a wide range of aldoses including both pentoses and hexoses (PubMed:18245775, PubMed:19449892). Most important energy carrier of the brain: present at the blood-b…	Membrane								Yes		6.68361	0	2210.4	136.006	0	1709.7	0	43.0616	33.1681	33.3745	28.1853	33.1184	35.4938	24.353	23.4833	23.263
P15291	B4GT1_HUMAN	B4GALT1	Beta-1,4-galactosyltransferase 1	3	398	43.92	100	100	57.1429	83.3333	109.016	16.2357	39.0639	8.86968	2.79072	0.15625	1.83048	0.3125	0.148929	0.180653	0.227055	0.663865	[Beta-1,4-galactosyltransferase 1]: The Golgi complex form catalyzes the production of lactose in the lactating mammary gland and could also be responsible for the synthesis of complex-type N-linked oligosaccharides in many glycoproteins as well as the carbohydrate moieties of glycolipids. {ECO:0000269|PubMed:16157350}.; [Processed beta-1,4-galactosyltransferase 1]: The cell surface form function…	Membrane						Yes				34.0023	0	229.434	108.823	407.609	170.97	0	0	3.83356	6.17783	6.58551	29.9286	0.849441	7.11675	8.73776	0
P22897	MRC1_HUMAN	MRC1	Macrophage mannose receptor 1	3	1456	166.012	57.1429	83.3333	57.1429	100	3.93225	18.8436	27.919	28.1221	0.140845	0.343777	0.670062	0.5625	4.79205	0.0596745	1.00728	0.719504	Mediates the endocytosis of glycoproteins by macrophages. Binds both sulfated and non-sulfated polysaccharide chains.; (Microbial infection) Acts as phagocytic receptor for bacteria, fungi and other pathogens.; (Microbial infection) Acts as a receptor for Dengue virus envelope protein E. {ECO:0000269|PubMed:18266465}.; (Microbial infection) Interacts with Hepatitis B virus envelope protein. {ECO:…	Membrane			Yes		Yes	Yes				143.721	0	0	0	0	0	0	21.99	11.5665	18.1554	5.8924	1.43706	32.1816	7.58576	1.23567	120.4
P28827	PTPRM_HUMAN	PTPRM	Receptor-type tyrosine-protein phosphatase mu	3	1452	163.682	71.4286	100	71.4286	100	32.5015	40.1045	181.784	510.862	0.178792	0.143433	0.0785035	0.03125	1.23393	0.174143	2.81027	0.0534551	Involved in cell-cell adhesion through homophilic interactions. May play a key role in signal transduction and growth control. {ECO:0000269|PubMed:16456543}.	Membrane			Yes		Yes	Yes				0	0	10.7722	0	0	4.76691	217.642	16.5136	466.349	561.213	643.029	342.275	530.831	533.548	800.326	215.166
P35052	GPC1_HUMAN	GPC1	Glypican-1	3	558	61.68	100	100	57.1429	100	306.549	18.1505	334.136	73.158	0.917437	0.375	0.2481	0.4375	0.0592092	0.013986	0.218947	0.615126	Cell surface proteoglycan that bears heparan sulfate. Binds, via the heparan sulfate side chains, alpha-4 (V) collagen and participates in Schwann cell myelination (By similarity). May act as a catalyst in increasing the rate of conversion of prion protein PRPN(C) to PRNP(Sc) via associating (via the heparan sulfate side chains) with both forms of PRPN, targeting them to lipid rafts and facilitat…	Membrane		matrisome associated (ECM-affiliated proteins)								1986.39	0	313.373	150.432	888.185	969.36	0	0	16.0487	23.142	16.9553	39.0285	1.33139	124.912	249.637	7.08313
P40126	TYRP2_HUMAN	DCT	L-dopachrome tautomerase	3	519	59.145	57.1429	83.3333	57.1429	100	34.4399	17.4805	70.9419	7.24849	0.485466	0.931414	2.4116	0.5625	0.507565	0.663865	0.102175	1	Catalyzes the conversion of L-dopachrome into 5,6-dihydroxyindole-2-carboxylic acid (DHICA). {ECO:0000269|PubMed:8306979}.	Membrane										315.485	161.939	0	200.729	0	0	0	0	13.582	5.58664	5.75047	4.8451	5.37748	3.18059	4.90108	19.4362
P42858	HD_HUMAN	HTT	Huntingtin	3	3142	347.603	57.1429	100	28.5714	100	26.3805	36.1958	0.367776	2.28511	71.7297	0.0500056	15.8398	0.0625	1.37207	0.615126	6.21334	0.0065559	[Huntingtin]: May play a role in microtubule-mediated transport or vesicle function.; [Huntingtin, myristoylated N-terminal fragment]: Promotes the formation of autophagic vesicles. {ECO:0000269|PubMed:24459296}.	Membrane								Yes		0	0	0	0	0	0	0	0	1.56466	1.00977	4.47301	2.07461	0.884643	2.58076	2.04804	1.64963
P48357	LEPR_HUMAN	LEPR	Leptin receptor	3	1165	132.494	85.7143	100	57.1429	100	3818.07	2658.71	45.2632	2249.17	84.3526	0.107058	1.18209	0.84375	0.696349	0.101399	49.6909	0.00323167	Receptor for hormone LEP/leptin (Probable) (PubMed:22405007). On ligand binding, mediates LEP central and peripheral effects through the activation of different signaling pathways such as JAK2/STAT3 and MAPK cascade/FOS. In the hypothalamus, LEP acts as an appetite-regulating factor that induces a decrease in food intake and an increase in energy consumption by inducing anorexinogenic factors and…	Membrane			Yes	Yes			Yes			11.2406	0	0	23547.9	863.024	0	0	11.0646	145.8	148.737	2944.98	984.841	3094.8	2464.8	2303.23	1702.36
P50851	LRBA_HUMAN	LRBA	Lipopolysaccharide-responsive and beige-like anchor protein	3	2863	319.108	85.7143	66.6667	71.4286	83.3333	30.0928	20.8693	37.2623	35.0784	0.807591	0.932405	0.594932	0.5625	0.693498	0.518008	0.94139	1	May be involved in coupling signal transduction and vesicle trafficking to enable polarized secretion and/or membrane deposition of immune effector molecules. {ECO:0000250}.	Membrane										35.6381	0	8.39392	74.7589	0	7.2702	0	112.145	48.803	55.8563	91.6612	67.3213	6.98603	3.82426	40.6776	0
P51841	GUC2F_HUMAN	GUCY2F	Retinal guanylyl cyclase 2	3	1108	124.85	28.5714	83.3333	57.1429	66.6667	25.951	59.9144	90.3628	56.1744	0.287186	0.196706	1.06658	0.67329	2.30875	0.132932	0.621654	1	Responsible for the synthesis of cyclic GMP (cGMP) in rods and cones of photoreceptors (PubMed:7777544). Plays an essential role in phototransduction, by mediating cGMP replenishment (By similarity). May also participate in the trafficking of membrane-asociated proteins to the photoreceptor outer segment membrane (By similarity). {ECO:0000250|UniProtKB:Q5SDA5, ECO:0000269|PubMed:7777544}.	Membrane										246.546	0	0	0	0	0	0	331.109	36.5493	18.3355	75.5341	102.251	0	0	152.609	6.65244
Q06418	TYRO3_HUMAN	TYRO3	Tyrosine-protein kinase receptor TYRO3	3	890	96.905	100	100	71.4286	100	136.754	360.622	196.385	517.465	0.696358	0.21875	0.696901	0.15625	2.63701	0.445221	2.63495	0.0266003	Receptor tyrosine kinase that transduces signals from the extracellular matrix into the cytoplasm by binding to several ligands including TULP1 or GAS6. Regulates many physiological processes including cell survival, migration and differentiation. Ligand binding at the cell surface induces dimerization and autophosphorylation of TYRO3 on its intracellular domain that provides docking sites for do…	Membrane										0	0	100.692	182.462	6.96961	44.1272	264.21	233.5	406.096	370.195	742.554	741.53	251.164	281.754	571.75	516.039
Q07954	LRP1_HUMAN	LRP1	Prolow-density lipoprotein receptor-related protein 1	3	4544	504.606	71.4286	100	28.5714	83.3333	20.1345	39.7567	3.20233	13.5617	6.28746	0.0314243	2.93155	0.0625	1.97456	0.13308	4.23494	0.071362	Endocytic receptor involved in endocytosis and in phagocytosis of apoptotic cells (PubMed:11907044, PubMed:12713657). Required for early embryonic development (By similarity). Involved in cellular lipid homeostasis. Involved in the plasma clearance of chylomicron remnants and activated LRPAP1 (alpha 2-macroglobulin), as well as the local metabolism of complexes between plasminogen activators and …	Membrane			Yes		Yes	Yes				0	0	0	4.43524	0	0	0	0	3.89337	18.5229	16.4065	21.4346	16.6828	14.5781	0	12.268
Q12912	LRMP_HUMAN	LRMP	Lymphoid-restricted membrane protein	3	555	62.122	71.4286	100	42.8571	100	30.0621	26.2245	2.89288	27.6967	10.3917	0.671497	0.946845	1	0.872344	0.0534551	9.57408	0.00736385	Plays a role in the delivery of peptides to major histocompatibility complex (MHC) class I molecules; this occurs in a transporter associated with antigen processing (TAP)-independent manner. May play a role in taste signal transduction via ITPR3. May play a role during fertilization in pronucleus congression and fusion. Plays a role in maintaining nuclear shape, maybe as a component of the LINC …	Membrane										0	0	16.9977	205.53	0	0	0	0	2.27677	0.975699	4.16203	25.5108	2.95199	36.9716	57.0867	39.497
Q13200	PSMD2_HUMAN	PSMD2	26S proteasome non-ATPase regulatory subunit 2	3	908	100.2	57.1429	50	0	16.6667	1.62347	2.44127	0	0.910613	Inf	0.0500056	2.6809	0.388323	1.50374	0.65214	Inf	0.354539	Component of the 26S proteasome, a multiprotein complex involved in the ATP-dependent degradation of ubiquitinated proteins. This complex plays a key role in the maintenance of protein homeostasis by removing misfolded or damaged proteins, which could impair cellular functions, and by removing proteins whose functions are no longer required. Therefore, the proteasome participates in numerous cell…	Membrane				Yes		Yes		Yes		0	0	0	0	0	0	0	0	0	0	0	0	0	5.46368	0	0
Q13224	NMDE2_HUMAN	GRIN2B	Glutamate receptor ionotropic, NMDA 2B	3	1484	166.367	14.2857	100	42.8571	83.3333	0.132495	8.06756	110.058	8.50101	0.00120387	0.0861195	0.949012	0.84375	60.8898	0.00206716	0.0772415	0.339485	Component of NMDA receptor complexes that function as heterotetrameric, ligand-gated ion channels with high calcium permeability and voltage-dependent sensitivity to magnesium. Channel activation requires binding of the neurotransmitter glutamate to the epsilon subunit, glycine binding to the zeta subunit, plus membrane depolarization to eliminate channel inhibition by Mg(2+) (PubMed:8768735, Pub…	Membrane										754.828	0	0	0	0	0	0	0	7.84276	7.73236	8.75217	3.33208	23.2249	0	13.6457	2.05128
Q13555	KCC2G_HUMAN	CAMK2G	Calcium/calmodulin-dependent protein kinase type II subunit gamma	3	558	62.607	100	100	42.8571	100	39.6797	36.9099	30.4095	18.7561	1.30484	0.46875	1.96788	0.3125	0.930195	0.945221	0.616784	0.717238	Calcium/calmodulin-dependent protein kinase that functions autonomously after Ca(2+)/calmodulin-binding and autophosphorylation, and is involved in sarcoplasmic reticulum Ca(2+) transport in skeletal muscle and may function in dendritic spine and synapse formation and neuronal plasticity. In slow-twitch muscles, is involved in regulation of sarcoplasmic reticulum (SR) Ca(2+) transport and in fast…	Membrane										0	0	74.8458	98.7641	61.1414	77.2293	0	0	60.2153	77.8056	6.46591	4.92581	4.89658	57.8055	17.7196	20.7233
Q13563	PKD2_HUMAN	PKD2	Polycystin-2	3	968	109.691	85.7143	83.3333	71.4286	83.3333	308.391	4.89799	75.7729	1.2376	4.06994	0.15625	3.95766	0.035015	0.0158824	0.567176	0.016333	0.35045	Component of a heteromeric calcium-permeable ion channel formed by PKD1 and PKD2 that is activated by interaction between PKD1 and a Wnt family member, such as WNT3A and WNT9B (PubMed:27214281). Can also form a functional, homotetrameric ion channel (PubMed:29899465). Functions as a cation channel involved in fluid-flow mechanosensation by the primary cilium in renal epithelium (PubMed:18695040).…	Membrane										4.67386	0	517.625	72.93	1466.89	612.508	0	2.80321	1.57296	3.73497	0.215866	1.00303	1.82914	0.780127	0	3.59742
Q14643	ITPR1_HUMAN	ITPR1	Inositol 1,4,5-trisphosphate receptor type 1	3	2758	313.929	57.1429	83.3333	28.5714	100	857.833	244.993	3.54453	24.6888	242.016	0.212317	9.92325	1	0.285596	1	6.96534	0.0153212	Intracellular channel that mediates calcium release from the endoplasmic reticulum following stimulation by inositol 1,4,5-trisphosphate (PubMed:27108797). Involved in the regulation of epithelial secretion of electrolytes and fluid through the interaction with AHCYL1 (By similarity). Plays a role in ER stress-induced apoptosis. Cytoplasmic calcium released from the ER triggers apoptosis by the a…	Membrane										0	0	0	0	0	0	0	0	8.44321	16.3685	28.6776	7.66226	26.4253	35.2028	1.10931	49.0557
[truncated: 1,661 more rows]
[truncated: 10 more columns]
