# Supplementary material for: The Implant Proteome—The Right Surgical Glue to Fix Titanium Implants In Situ
Source: J Funct Biomater. 2022 Apr 15;13(2):44. doi: 10.3390/jfb13020044 (PMC9036294; doi:10.3390/jfb13020044)
Supplement: Supplementary file 1 [file jfb-13-00044-s001.zip › Supplementary Table S2.xlsx]

## Sheet: Supplementary Table 2
Supplementary Table S2: List of significantly enriched pathways. Compilation of the 25 most significantly enriched Reactome pathways (if available, FDR<0.05) for each analysed condition. The table presents significantly enriched pathways based on the analysis of top 200 proteins with the highest number of peptides (top 200) as well as based on the analysis of significantly altered proteins when c…
Enriched pathway	Parental Pathway	Locations in the Pathway Browser	Total number of proteins in the pathway	Top 200			5 min vs 2 min (Smooth)			Rough vs Smooth (2min)			Rough vs Smooth (5min)
				FDR	No. of assigned proteins	Assigned proteins	FDR	No. of assigned proteins	Assigned proteins	FDR	No. of assigned proteins	Assigned proteins	FDR	No. of assigned proteins	Assigned proteins
Extracellular matrix organization	Extracellular matrix organization	Extracellular matrix organization	418	7.7249e-47	54	DCN COL9A2 COL23A1 COL11A1 COL17A1 COL5A3 COL4A4 COL19A1 COL16A1 COL9A3 COL20A1 COL1A1 COL12A1 COL9A1 COL7A1 FN1 HEL111 PLG COL10A1 COL21A1 COL5A1 COL4A2 THBS1 COL2A1 LUM COL6A1 COL6A2 DST COL26A1 COL6A3 KLKB1 COL1A2 COL3A1 COL4A3 COL22A1 COL24A1 FGG FGA HEL-S-78p COL6A5 A2M PLEC COL18A1 P4HB COL4A1 COL14A1 COL4A5 COL27A1 COL13A1 COL4A6 COL5A2 COL15A1 COL6A6 COL28A1	-	-	-	1.95795e-05	17	DCN ACTN1 CTSG MMP9 LAMA1 FN1 PLG EMILIN2 COL2A1 COL3A1 COL4A3 COL22A1 A2M COL13A1 COL4A6 COL15A1 COL28A1	0.00219746	18	DCN COL11A1 CTSG ASPN SH3PXD2A VTN CTSD FBN2 LUM ITGB2 KLKB1 HTRA1 FGG PLEC COL14A1 COL13A1 ELANE COL15A1
Collagen chain trimerization	Extracellular matrix organization	Extracellular matrix organization Collagen formation Collagen biosynthesis and modifying enzymes Collagen chain trimerization	44	6.68098e-78	40	COL9A2 COL23A1 COL11A1 COL17A1 COL5A3 COL4A4 COL19A1 COL16A1 COL9A3 COL20A1 COL1A1 COL12A1 COL9A1 COL7A1 COL10A1 COL21A1 COL5A1 COL4A2 COL2A1 COL6A1 COL6A2 COL26A1 COL6A3 COL1A2 COL3A1 COL4A3 COL22A1 COL24A1 COL6A5 COL18A1 COL4A1 COL14A1 COL4A5 COL27A1 COL13A1 COL4A6 COL5A2 COL15A1 COL6A6 COL28A1	0.000110928	8	COL9A2 COL11A1 COL5A3 COL21A1 COL3A1 COL22A1 COL18A1 COL6A6	2.40251e-06	8	COL2A1 COL3A1 COL4A3 COL22A1 COL13A1 COL4A6 COL15A1 COL28A1	0.0334055	4	COL11A1 COL14A1 COL13A1 COL15A1
Collagen biosynthesis and modifying enzymes	Extracellular matrix organization	Extracellular matrix organization Collagen formation Collagen biosynthesis and modifying enzymes	67	3.80826e-67	41	COL9A2 COL23A1 COL11A1 COL17A1 COL5A3 COL4A4 COL19A1 COL16A1 COL9A3 COL20A1 COL1A1 COL12A1 COL9A1 COL7A1 COL10A1 COL21A1 COL5A1 COL4A2 COL2A1 COL6A1 COL6A2 COL26A1 COL6A3 COL1A2 COL3A1 COL4A3 COL22A1 COL24A1 COL6A5 COL18A1 P4HB COL4A1 COL14A1 COL4A5 COL27A1 COL13A1 COL4A6 COL5A2 COL15A1 COL6A6 COL28A1	0.000136561	9	COL9A2 COL11A1 COL5A3 COL21A1 PPIB COL3A1 COL22A1 COL18A1 COL6A6	1.86525e-05	8	COL2A1 COL3A1 COL4A3 COL22A1 COL13A1 COL4A6 COL15A1 COL28A1	-	-	-
Collagen formation	Extracellular matrix organization	Extracellular matrix organization Collagen formation	90	3.33588e-64	43	COL9A2 COL23A1 COL11A1 COL17A1 COL5A3 COL4A4 COL19A1 COL16A1 COL9A3 COL20A1 COL1A1 COL12A1 COL9A1 COL7A1 COL10A1 COL21A1 COL5A1 COL4A2 COL2A1 COL6A1 COL6A2 DST COL26A1 COL6A3 COL1A2 COL3A1 COL4A3 COL22A1 COL24A1 COL6A5 PLEC COL18A1 P4HB COL4A1 COL14A1 COL4A5 COL27A1 COL13A1 COL4A6 COL5A2 COL15A1 COL6A6 COL28A1	0.00114199	9	COL9A2 COL11A1 COL5A3 COL21A1 PPIB COL3A1 COL22A1 COL18A1 COL6A6	1.86525e-05	9	MMP9 COL2A1 COL3A1 COL4A3 COL22A1 COL13A1 COL4A6 COL15A1 COL28A1	-	-	-
Assembly of collagen fibrils and other multimeric structures	Extracellular matrix organization	Extracellular matrix organization Collagen formation Assembly of collagen fibrils and other multimeric structures	61	3.09045e-51	33	COL9A2 COL11A1 COL17A1 COL5A3 COL4A4 COL9A3 COL1A1 COL12A1 COL9A1 COL7A1 COL10A1 COL5A1 COL4A2 COL2A1 COL6A1 COL6A2 DST COL6A3 COL1A2 COL3A1 COL4A3 COL24A1 COL6A5 PLEC COL18A1 COL4A1 COL14A1 COL4A5 COL27A1 COL4A6 COL5A2 COL15A1 COL6A6	0.0294472	6	COL9A2 COL11A1 COL5A3 COL3A1 COL18A1 COL6A6	0.000788616	6	MMP9 COL2A1 COL3A1 COL4A3 COL4A6 COL15A1	-	-	-
Anchoring fibril formation	Extracellular matrix organization	Extracellular matrix organization Collagen formation Assembly of collagen fibrils and other multimeric structures Anchoring fibril formation	15	2.17508e-14	9	COL4A4 COL1A1 COL7A1 COL4A2 COL1A2 COL4A3 COL4A1 COL4A5 COL4A6	-	-	-	-	-	-	-	-	-
Collagen degradation	Extracellular matrix organization	Extracellular matrix organization Degradation of the extracellular matrix Collagen degradation	89	2.72753e-46	34	COL9A2 COL23A1 COL11A1 COL17A1 COL5A3 COL4A4 COL19A1 COL16A1 COL9A3 COL1A1 COL12A1 COL9A1 COL7A1 COL10A1 COL5A1 COL4A2 COL2A1 COL6A1 COL6A2 COL26A1 COL6A3 COL1A2 COL3A1 COL4A3 COL6A5 COL18A1 COL4A1 COL14A1 COL4A5 COL13A1 COL4A6 COL5A2 COL15A1 COL6A6	-	-	-	0.000786216	7	MMP9 COL2A1 COL3A1 COL4A3 COL13A1 COL4A6 COL15A1	0.021507	6	COL11A1 CTSD COL14A1 COL13A1 ELANE COL15A1
Degradation of the extracellular matrix	Extracellular matrix organization	Extracellular matrix organization Degradation of the extracellular matrix	188	1.43029e-41	39	DCN COL9A2 COL23A1 COL11A1 COL17A1 COL5A3 COL4A4 COL19A1 COL16A1 COL9A3 COL1A1 COL12A1 COL9A1 COL7A1 FN1 PLG COL10A1 COL5A1 COL4A2 COL2A1 COL6A1 COL6A2 COL26A1 COL6A3 KLKB1 COL1A2 COL3A1 COL4A3 COL6A5 A2M COL18A1 COL4A1 COL14A1 COL4A5 COL13A1 COL4A6 COL5A2 COL15A1 COL6A6	-	-	-	1.86525e-05	12	DCN CTSG MMP9 FN1 PLG COL2A1 COL3A1 COL4A3 A2M COL13A1 COL4A6 COL15A1	0.00378335	11	DCN COL11A1 CTSG CTSD FBN2 KLKB1 HTRA1 COL14A1 COL13A1 ELANE COL15A1
Integrin cell surface interactions	Extracellular matrix organization	Extracellular matrix organization Integrin cell surface interactions	109	5.14567e-41	33	COL9A2 COL23A1 COL5A3 COL4A4 COL16A1 COL9A3 COL1A1 COL9A1 COL7A1 FN1 COL10A1 COL5A1 COL4A2 THBS1 COL2A1 LUM COL6A1 COL6A2 COL6A3 COL1A2 COL3A1 COL4A3 FGG FGA HEL-S-78p COL6A5 COL18A1 COL4A1 COL4A5 COL13A1 COL4A6 COL5A2 COL6A6	-	-	-	0.00973354	6	FN1 COL2A1 COL3A1 COL4A3 COL13A1 COL4A6	-	-	-
ECM proteoglycans	Extracellular matrix organization	Extracellular matrix organization ECM proteoglycans	90	5.12301e-28	24	DCN COL9A2 COL5A3 COL4A4 COL9A3 COL1A1 COL9A1 FN1 COL5A1 COL4A2 COL2A1 LUM COL6A1 COL6A2 COL6A3 COL1A2 COL3A1 COL4A3 COL6A5 COL4A1 COL4A5 COL4A6 COL5A2 COL6A6	-	-	-	0.000786216	7	DCN LAMA1 FN1 COL2A1 COL3A1 COL4A3 COL4A6	-	-	-
Non-integrin membrane-ECM interactions	Extracellular matrix organization	Extracellular matrix organization Non-integrin membrane-ECM interactions	73	2.42352e-20	18	COL11A1 COL5A3 COL4A4 COL1A1 FN1 HEL111 COL10A1 COL5A1 COL4A2 THBS1 COL2A1 COL1A2 COL3A1 COL4A3 COL4A1 COL4A5 COL4A6 COL5A2	-	-	-	0.000237157	7	ACTN1 LAMA1 FN1 COL2A1 COL3A1 COL4A3 COL4A6	-	-	-
Hemostasis	Hemostasis	Hemostasis	738	6.03682e-19	39	EHD2 HEL114 HEL-S-89n ITIH4 PS1TP5BP1 ACTN2 APOB TF SERPIND1 COL1A1 KNG1 HRG FN1 SERPINC1 APOA1 CLU HEL-S-163pA PLG TUBA1B F13A1 TLN1 THBS1 HEL-S-87p TTN ALB KLKB1 COL1A2 FGG FGA HEL-S-78p ATP2A2 A2M ANXA2 SERPINA3 HBG2 FLNA SERPINA1 HBD HBB	-	-	-	0.00710105	17	HSPA5 CD84 ACTN1 FN1 APOA1 PLG TUBA1B YWHAZ A2M ANXA2 PPIA PRTN3 FLNA SERPINA1 L1CAM IGLV1-47 HBD	3.15791e-06	33	VCL CD84 WDR1 ACTB ACTN2 APOB PPP2R1A DOCK8 PFN1 GNB3 HRG RAP1A SERPINC1 APOA1 TUBA1B F13A1 DOCK10 ALDOA ITGB2 PPBP KLKB1 YWHAZ WEE1 PCDH7 FGG F8 PPIA PRTN3 SERPINA1 IGLV3-21 IGHV4-34 HBD HBB
Platelet degranulation	Hemostasis	Hemostasis Platelet activation, signaling and aggregation Response to elevated platelet cytosolic Ca2+ Platelet degranulation	128	1.34806e-25	25	HEL114 HEL-S-89n ITIH4 ACTN2 TF KNG1 HRG FN1 APOA1 CLU HEL-S-163pA PLG F13A1 TLN1 THBS1 HEL-S-87p TTN ALB FGG FGA HEL-S-78p A2M SERPINA3 FLNA SERPINA1	-	-	-	0.000164929	9	HSPA5 ACTN1 FN1 APOA1 PLG A2M PPIA FLNA SERPINA1	1.16262e-06	14	VCL WDR1 ACTN2 PFN1 HRG APOA1 F13A1 ALDOA PPBP PCDH7 FGG F8 PPIA SERPINA1
Response to elevated platelet cytosolic Ca2+	Hemostasis	Hemostasis Platelet activation, signaling and aggregation Response to elevated platelet cytosolic Ca2+	133	3.44018e-25	25	HEL114 HEL-S-89n ITIH4 ACTN2 TF KNG1 HRG FN1 APOA1 CLU HEL-S-163pA PLG F13A1 TLN1 THBS1 HEL-S-87p TTN ALB FGG FGA HEL-S-78p A2M SERPINA3 FLNA SERPINA1	-	-	-	0.000198507	9	HSPA5 ACTN1 FN1 APOA1 PLG A2M PPIA FLNA SERPINA1	1.7195e-06	14	VCL WDR1 ACTN2 PFN1 HRG APOA1 F13A1 ALDOA PPBP PCDH7 FGG F8 PPIA SERPINA1
Platelet activation signaling and aggregation	Hemostasis	Hemostasis Platelet activation, signaling and aggregation	295	7.53649e-19	27	HEL114 HEL-S-89n ITIH4 ACTN2 TF COL1A1 KNG1 HRG FN1 APOA1 CLU HEL-S-163pA PLG F13A1 TLN1 THBS1 HEL-S-87p TTN ALB COL1A2 FGG FGA HEL-S-78p A2M SERPINA3 FLNA SERPINA1	-	-	-	0.00710105	10	HSPA5 ACTN1 FN1 APOA1 PLG YWHAZ A2M PPIA FLNA SERPINA1	0.000150391	17	VCL WDR1 ACTN2 PFN1 GNB3 HRG RAP1A APOA1 F13A1 ALDOA PPBP YWHAZ PCDH7 FGG F8 PPIA SERPINA1
Common Pathway of Fibrin Clot Formation	Hemostasis	Hemostasis Formation of Fibrin Clot (Clotting Cascade) Common Pathway of Fibrin Clot Formation	22	2.73028e-07	6	SERPIND1 SERPINC1 F13A1 FGG FGA HEL-S-78p	0.0294472	4	SERPINC1 F13A1 F8 F5	-	-	-	0.000605918	5	SERPINC1 F13A1 FGG F8 PRTN3
NCAM signaling for neurite out-growth	Developmental Biology	Developmental Biology Nervous system development Axon guidance NCAM signaling for neurite out-growth	74	1.59186e-23	20	COL9A2 SPTB COL5A3 COL4A4 COL9A3 COL9A1 COL5A1 COL4A2 COL2A1 COL6A1 COL6A2 COL6A3 SPTA1 COL3A1 COL4A3 COL6A5 COL4A1 COL4A5 COL5A2 COL6A6	0.0147264	7	COL9A2 COL5A3 CACNA1I MAPK3 COL3A1 SPTBN2 COL6A6	0.048041	4	SPTBN1 COL2A1 COL3A1 COL4A3	0.0379061	5	SPTBN1 SPTBN5 SPTBN4 SPTBN2 SPTAN1
NCAM1 interactions	Developmental Biology	Developmental Biology Nervous system development Axon guidance NCAM signaling for neurite out-growth NCAM1 interactions	43	3.83775e-25	18	COL9A2 COL5A3 COL4A4 COL9A3 COL9A1 COL5A1 COL4A2 COL2A1 COL6A1 COL6A2 COL6A3 COL3A1 COL4A3 COL6A5 COL4A1 COL4A5 COL5A2 COL6A6	0.035608	5	COL9A2 COL5A3 CACNA1I COL3A1 COL6A6	-	-	-	-	-	-
Regulation of Insulin-like Growth Factor IGF transport and uptake by Insulin-like Growth Factor Binding Proteins IGFBPs	Metabolism of proteins	Metabolism of proteins Regulation of Insulin-like Growth Factor (IGF) transport and uptake by Insulin-like Growth Factor Binding Proteins (IGFBPs)	124	1.14636e-14	17	CP APOB TF SERPIND1 KNG1 FN1 SERPINC1 APOA1 PLG HEL-S-62p APOE ITIH2 ALB FGG FGA P4HB SERPINA1	-	-	-	0.00427309	7	LGALS1 CTSG FN1 APOA1 PLG C3 SERPINA1	0.000715316	10	APOB APOL1 CTSG SERPINC1 APOA1 VGF ITIH2 HSP90B1 FGG SERPINA1
Post-translational protein phosphorylation	Metabolism of proteins	Metabolism of proteins Post-translational protein modification Post-translational protein phosphorylation	107	1.9012e-14	16	CP APOB TF SERPIND1 KNG1 FN1 SERPINC1 APOA1 HEL-S-62p APOE ITIH2 ALB FGG FGA P4HB SERPINA1	-	-	-	0.0364229	5	LGALS1 FN1 APOA1 C3 SERPINA1	0.00107653	9	APOB APOL1 SERPINC1 APOA1 VGF ITIH2 HSP90B1 FGG SERPINA1
Signaling by Receptor Tyrosine Kinases	Signal Transduction	Signal Transduction Signaling by Receptor Tyrosine Kinases	555	7.94864e-14	29	COL9A2 COL11A1 PS1TP5BP1 COL5A3 COL4A4 COL9A3 COL1A1 COL9A1 FN1 PLG APOE COL5A1 COL4A2 THBS1 COL2A1 CLTC COL6A1 COL6A2 COL6A3 COL1A2 COL3A1 COL4A3 COL24A1 COL6A5 COL4A1 COL4A5 COL27A1 COL5A2 COL6A6	-	-	-	-	-	-	-	-	-
Signaling by PDGF	Signal Transduction	Signal Transduction Signaling by Receptor Tyrosine Kinases Signaling by PDGF	58	7.83574e-26	20	COL9A2 COL5A3 COL4A4 COL9A3 COL9A1 PLG COL5A1 COL4A2 THBS1 COL2A1 COL6A1 COL6A2 COL6A3 COL3A1 COL4A3 COL6A5 COL4A1 COL4A5 COL5A2 COL6A6	-	-	-	0.0307539	4	PLG COL2A1 COL3A1 COL4A3	-	-	-
MET activates PTK2 signaling	Signal Transduction	Signal Transduction Signaling by Receptor Tyrosine Kinases Signaling by MET MET promotes cell motility MET activates PTK2 signaling	30	1.49832e-14	11	COL11A1 COL5A3 COL1A1 FN1 COL5A1 COL2A1 COL1A2 COL3A1 COL24A1 COL27A1 COL5A2	-	-	-	0.0042888	4	LAMA1 FN1 COL2A1 COL3A1	-	-	-
MET promotes cell motility	Signal Transduction	Signal Transduction Signaling by Receptor Tyrosine Kinases Signaling by MET MET promotes cell motility	41	6.61173e-13	11	COL11A1 COL5A3 COL1A1 FN1 COL5A1 COL2A1 COL1A2 COL3A1 COL24A1 COL27A1 COL5A2	-	-	-	0.00998531	4	LAMA1 FN1 COL2A1 COL3A1	-	-	-
RAF/MAP kinase cascade	Signal Transduction	Signal Transduction MAPK family signaling cascades MAPK1/MAPK3 signaling RAF/MAP kinase cascade	248	0.000324959	10	HEL114 SPTB PS1TP5BP1 ACTN2 FN1 TLN1 SPTA1 FGG FGA HEL-S-78p	-	-	-	-	-	-	1.88423e-05	17	PSMB1 VCL PSMA4 ACTB ACTN2 PSME1 PPP2R1A SPTBN1 RAP1A SPTBN5 SPTBN4 PSMC3 FGG SPTBN2 ERBB4 SPTAN1 UBA52
MAPK1/MAPK3 signaling	Signal Transduction	Signal Transduction MAPK family signaling cascades MAPK1/MAPK3 signaling	254	0.000387982	10	HEL114 SPTB PS1TP5BP1 ACTN2 FN1 TLN1 SPTA1 FGG FGA HEL-S-78p	-	-	-	-	-	-	2.48522e-05	17	PSMB1 VCL PSMA4 ACTB ACTN2 PSME1 PPP2R1A SPTBN1 RAP1A SPTBN5 SPTBN4 PSMC3 FGG SPTBN2 ERBB4 SPTAN1 UBA52
MAPK family signaling cascades	Signal Transduction	Signal Transduction MAPK family signaling cascades	299	0.00125968	10	HEL114 SPTB PS1TP5BP1 ACTN2 FN1 TLN1 SPTA1 FGG FGA HEL-S-78p	-	-	-	-	-	-	0.000172298	17	PSMB1 VCL PSMA4 ACTB ACTN2 PSME1 PPP2R1A SPTBN1 RAP1A SPTBN5 SPTBN4 PSMC3 FGG SPTBN2 ERBB4 SPTAN1 UBA52
Immune System	Immune System	Immune System	2610	1.96781e-12	60	CFH MPO LTF HEL57 HEL113 HEL114 HEL-S-89n TPR GDI2 COL17A1 PKM2 SPTB PS1TP5BP1 ACTN2 APOB HSP90AB1 MYH9 C5 COL1A1 HEL-S-72p FN1 HEL-S-128m HEL111 CLU EPX HEL-S-163pA CAT TUBA1B C4BPA F13A1 MYH2 HEL-S-62p HEL-S-11 ANXA1 LCP1 TLN1 COL2A1 CLTC GSN GSTO1 HEL-S-87p EEF1A1 SPTA1 COL1A2 VCP KRT1 COL3A1 RNASE3 FGG FGA HEL-S-78p ANXA2 P4HB SERPINA3 FLNA SERPINA1 HSPA1B CFB HBB HP	-	-	-	0.00427309	41	MPO SERPINB1 HSPA5 GDI2 EIF4G3 PTPN4 CDC23 FBXO7 CTSG PSME2 MMP9 GPI AKT2 C5 HSPA9 SPTBN1 FN1 RHOU EPX TUBA1B C3 COL2A1 NPEPPS MSN STOM S100A9 APEH YWHAZ VCP COL3A1 RNASE2 PGAM1 CALR ANXA2 PPIA PRTN3 FLNA SERPINA1 DCTN1 IGLV1-47 C4B	1.21503e-05	73	MPO PSMB1 C8B VIM VCL PSMA4 PKM FSCN1 ACTB ACTN2 GSTP1 APOB LYZ PSME1 CDC23 DSP CTSG PPP2R1A VAT1 VTN SPTBN1 RAP1A CTSD CAT TUBA1B F13A1 NUP85 UBR4 SNAP25 CA1 SPTBN5 NPEPPS MSN GSTO1 TKFC ALDOA PTPRN2 EIF4A2 C1QC ITGB2 SPTBN4 EIF4A1 S100A9 PPBP APEH TLR3 YWHAZ PSMC3 CCT2 HSP90B1 B2M RNASE2 GAA PGAM1 FGG IL16 SPTBN2 ERBB4 PPIA PRTN3 SERPINA1 ELANE SPTAN1 PNP IGLV3-21 IGHG1 IGHV4-34 NCKIPSD UBA52 C…
Neutrophil degranulation	Immune System	Immune System Innate Immune System Neutrophil degranulation	495	1.96781e-12	26	MPO LTF HEL57 HEL114 GDI2 PKM2 HSP90AB1 HEL-S-72p HEL-S-128m HEL111 EPX HEL-S-163pA CAT HEL-S-62p GSN HEL-S-87p EEF1A1 VCP KRT1 RNASE3 ANXA2 SERPINA3 SERPINA1 HSPA1B HBB HP	-	-	-	3.62505e-05	18	MPO SERPINB1 GDI2 CTSG MMP9 GPI EPX C3 STOM S100A9 APEH VCP RNASE2 PGAM1 ANXA2 PPIA PRTN3 SERPINA1	9.1577e-11	34	MPO PSMB1 VCL PKM GSTP1 LYZ DSP CTSG VAT1 RAP1A CTSD CAT UBR4 SNAP25 ALDOA PTPRN2 ITGB2 S100A9 PPBP APEH PSMC3 CCT2 B2M RNASE2 GAA PGAM1 PPIA PRTN3 SERPINA1 ELANE SPTAN1 PNP HBB HP
Innate Immune System	Immune System	Immune System Innate Immune System	1313	2.60197e-10	38	CFH MPO LTF HEL57 HEL114 GDI2 PKM2 PS1TP5BP1 APOB HSP90AB1 MYH9 C5 HEL-S-72p HEL-S-128m HEL111 CLU EPX HEL-S-163pA CAT C4BPA MYH2 HEL-S-62p GSN HEL-S-87p EEF1A1 VCP KRT1 RNASE3 FGG FGA HEL-S-78p ANXA2 SERPINA3 SERPINA1 HSPA1B CFB HBB HP	-	-	-	0.0214978	23	MPO SERPINB1 GDI2 PTPN4 CTSG PSME2 MMP9 GPI C5 EPX C3 STOM S100A9 APEH VCP RNASE2 PGAM1 ANXA2 PPIA PRTN3 SERPINA1 IGLV1-47 C4B	4.17707e-08	52	MPO PSMB1 C8B VCL PSMA4 PKM ACTB GSTP1 APOB LYZ PSME1 DSP CTSG PPP2R1A VAT1 VTN RAP1A CTSD CAT UBR4 SNAP25 TKFC ALDOA PTPRN2 C1QC ITGB2 S100A9 PPBP APEH TLR3 PSMC3 CCT2 HSP90B1 B2M RNASE2 GAA PGAM1 FGG PPIA PRTN3 SERPINA1 ELANE SPTAN1 PNP IGLV3-21 IGHG1 IGHV4-34 NCKIPSD UBA52 C4B HBB HP
Activation of C3 and C5	Immune System	Immune System Innate Immune System Complement cascade Activation of C3 and C5	12	0.000719034	3	C5 HEL-S-62p CFB	-	-	-	0.00432618	3	C5 C3 C4B	-	-	-
Signaling by Interleukins	Immune System	Immune System Cytokine Signaling in Immune system Signaling by Interleukins	706	1.80212e-05	20	HEL113 HEL114 SPTB PS1TP5BP1 ACTN2 HEL-S-72p FN1 F13A1 HEL-S-11 ANXA1 LCP1 TLN1 GSTO1 SPTA1 COL1A2 FGG FGA HEL-S-78p ANXA2 P4HB	-	-	-	0.0441345	14	PTPN4 CTSG PSME2 MMP9 AKT2 HSPA9 SPTBN1 FN1 RHOU MSN YWHAZ ANXA2 PPIA PRTN3	3.31918e-06	32	PSMB1 VIM VCL PSMA4 FSCN1 ACTB ACTN2 PSME1 CTSG PPP2R1A SPTBN1 RAP1A F13A1 SNAP25 CA1 SPTBN5 MSN GSTO1 ITGB2 SPTBN4 YWHAZ PSMC3 HSP90B1 FGG IL16 SPTBN2 ERBB4 PPIA PRTN3 SPTAN1 IGHG1 UBA52
Cytokine Signaling in Immune system	Immune System	Immune System Cytokine Signaling in Immune system	983	0.000190599	22	HEL113 HEL114 TPR SPTB PS1TP5BP1 ACTN2 HEL-S-72p FN1 F13A1 HEL-S-11 ANXA1 LCP1 TLN1 GSTO1 SPTA1 COL1A2 FGG FGA HEL-S-78p ANXA2 P4HB FLNA	-	-	-	-	-	-	6.30287e-05	36	PSMB1 VIM VCL PSMA4 FSCN1 ACTB ACTN2 PSME1 CTSG PPP2R1A SPTBN1 RAP1A F13A1 NUP85 SNAP25 CA1 SPTBN5 MSN GSTO1 EIF4A2 ITGB2 SPTBN4 EIF4A1 YWHAZ PSMC3 HSP90B1 B2M FGG IL16 SPTBN2 ERBB4 PPIA PRTN3 SPTAN1 IGHG1 UBA52
Interleukin-12 signaling	Immune System	Immune System Cytokine Signaling in Immune system Signaling by Interleukins Interleukin-12 family signaling Interleukin-12 signaling	56	0.000659552	5	HEL-S-11 LCP1 GSTO1 ANXA2 P4HB	-	-	-	0.0042888	5	PSME2 HSPA9 MSN ANXA2 PPIA	-	-	-
FLT3 Signaling	Immune System	Immune System Cytokine Signaling in Immune system FLT3 Signaling	275	0.000693404	10	HEL114 SPTB PS1TP5BP1 ACTN2 FN1 TLN1 SPTA1 FGG FGA HEL-S-78p	-	-	-	-	-	-	6.37472e-05	17	PSMB1 VCL PSMA4 ACTB ACTN2 PSME1 PPP2R1A SPTBN1 RAP1A SPTBN5 SPTBN4 PSMC3 FGG SPTBN2 ERBB4 SPTAN1 UBA52
Other interleukin signaling	Immune System	Immune System Cytokine Signaling in Immune system Signaling by Interleukins Other interleukin signaling	298	0.00123842	10	HEL114 SPTB PS1TP5BP1 ACTN2 FN1 TLN1 SPTA1 FGG FGA HEL-S-78p	-	-	-	-	-	-	3.15791e-06	20	PSMB1 VCL PSMA4 ACTB ACTN2 PSME1 PPP2R1A SPTBN1 RAP1A SNAP25 SPTBN5 SPTBN4 PSMC3 FGG IL16 SPTBN2 ERBB4 PRTN3 SPTAN1 UBA52
Gene and protein expression by JAK-STAT signaling after Interleukin-12 stimulation	Immune System	Immune System Cytokine Signaling in Immune system Signaling by Interleukins Interleukin-12 family signaling Interleukin-12 signaling Gene and protein expression by JAK-STAT signaling after Interleukin-12 stimulation	39	0.00173174	4	HEL-S-11 LCP1 GSTO1 ANXA2	-	-	-	0.00104755	5	PSME2 HSPA9 MSN ANXA2 PPIA	0.0240996	4	CA1 MSN GSTO1 PPIA
Muscle contraction	Muscle contraction	Muscle contraction	216	6.71922e-09	15	HEL113 HEL114 ACTN2 ANXA1 TLN1 TTN MYL3 MYL1 ATP2A2 tmp_locus_29 ANXA2 NEB MYBPC1 ANXA6 HEL-S-273	-	-	-	0.0042888	9	MYL6 SORBS3 DYSF ACTA1 TNNI1 ANXA2 MYH6 TPM2 RYR3	3.15791e-06	17	VIM VCL ACTN2 MYL6 TNNT1 MYH3 MYL2 TNNC1 MYH11 DYSF ACTA1 TNNI1 MYL3 MYL1 MYH6 TPM2 RYR2
Striated Muscle Contraction	Muscle contraction	Muscle contraction Striated Muscle Contraction	36	2.5485e-10	9	HEL113 ACTN2 TTN MYL3 MYL1 tmp_locus_29 NEB MYBPC1 HEL-S-273	-	-	-	0.00710105	4	ACTA1 TNNI1 MYH6 TPM2	6.01146e-11	12	VIM ACTN2 TNNT1 MYH3 MYL2 TNNC1 ACTA1 TNNI1 MYL3 MYL1 MYH6 TPM2
Smooth Muscle Contraction	Muscle contraction	Muscle contraction Smooth Muscle Contraction	42	1.19378e-05	6	HEL114 ANXA1 TLN1 ANXA2 ANXA6 HEL-S-273	-	-	-	0.0014073	5	MYL6 SORBS3 DYSF ANXA2 TPM2	0.00749665	5	VCL MYL6 MYH11 DYSF TPM2
Erythrocytes take up oxygen and release carbon dioxide	Transport of small molecules	Transport of small molecules O2/CO2 exchange in erythrocytes Erythrocytes take up carbon dioxide and release oxygen	9	7.31493e-08	5	SLC4A1 CA2 HEL-S-11 HBA1 HBB	-	-	-	-	-	-	0.000271182	4	CA2 CA1 HBA1 HBB
Binding and Uptake of Ligands by Scavenger Receptors	Vesicle-mediated transport	Vesicle-mediated transport Binding and Uptake of Ligands by Scavenger Receptors	112	2.17401e-10	13	APOB COL1A1 HPX APOA1 APOE COL4A2 ALB COL1A2 COL3A1 COL4A1 HBA1 HBB HP	-	-	-	0.0415059	5	APOA1 LRP1 COL3A1 CALR IGLV1-47	0.000349688	10	APOB APOL1 HPX APOA1 HSP90B1 HBA1 IGLV3-21 IGHV4-34 HBB HP
Metabolism	Metabolism	Metabolism	2262	0.000161514	38	DCN HEL-S-32 TPR PKM2 PYGM HEL-S-17 APOB HEL-S-10 HSP90AB1 HEL-S-68p CA2 CKM APOA4 ATP5F1B ALDH2 GAPDH HEL-S-49 LDHB APOA1 HEL111 APOE HEL-S-11 AGT LUM GC MDH2 GSTO1 HEL-S-87p ATP5F1A G6PD ALB TKT CA3 PLIN1 GPD1 IDH2 NCOR2 ADH1B	-	-	-	-	-	-	6.38793e-08	73	PSMB1 DCN MDH1 PNPLA6 PSMA4 PKM ENO1 ACACB GSTP1 APOB HADHA AKR1B1 PSME1 PGK1 XYLT1 CA2 PPP2R1A BLVRA OGN AK1 GAPDH GNB3 TPI1 ENO2 LDHB ABHD14B RAP1A APOA1 GOT1 FABP3 SARDH DBH GOT2 NUP85 SNAP25 CA1 LDHA AGT RBP4 LUM UQCRC2 RPS2 NCOR1 CACNA1A PLEKHA6 PRPS1 GSTO1 RPS3 TKFC B3GAT3 ALDOA ATP5F1A PFKM RPIA DCK SYNJ1 TKT MED30 PSMC3 ACAA2 UGP2 GAA PGAM1 CYCS BPGM IDH2 MED12 PRELP PNP UBA52 NME1 ATP5PO…
Gluconeogenesis	Metabolism	Metabolism Metabolism of carbohydrates Glucose metabolism Gluconeogenesis	34	1.57324e-07	7	HEL-S-32 HEL-S-17 HEL-S-68p GAPDH HEL-S-49 MDH2 HEL-S-87p	-	-	-	0.0426328	3	MDH1 GPI PGAM1	1.15833e-08	10	MDH1 ENO1 PGK1 GAPDH TPI1 ENO2 GOT1 GOT2 ALDOA PGAM1
Glucose metabolism	Metabolism	Metabolism Metabolism of carbohydrates Glucose metabolism	93	9.55335e-07	9	HEL-S-32 TPR PKM2 HEL-S-17 HEL-S-68p GAPDH HEL-S-49 MDH2 HEL-S-87p	-	-	-	-	-	-	2.80799e-09	15	MDH1 PKM ENO1 PGK1 PPP2R1A GAPDH TPI1 ENO2 GOT1 GOT2 NUP85 ALDOA PFKM PGAM1 BPGM
Metabolism of carbohydrates	Metabolism	Metabolism Metabolism of carbohydrates	312	4.01256e-06	14	DCN HEL-S-32 TPR PKM2 PYGM HEL-S-17 HEL-S-68p GAPDH HEL-S-49 LUM MDH2 HEL-S-87p G6PD TKT	-	-	-	-	-	-	8.30075e-12	29	DCN MDH1 PKM ENO1 AKR1B1 PGK1 XYLT1 PPP2R1A OGN GAPDH TPI1 ENO2 GOT1 GOT2 NUP85 LUM PRPS1 TKFC B3GAT3 ALDOA PFKM RPIA TKT UGP2 GAA PGAM1 BPGM PRELP UBA52
Glycolysis	Metabolism	Metabolism Metabolism of carbohydrates Glucose metabolism Glycolysis	73	2.27105e-05	7	TPR PKM2 HEL-S-17 HEL-S-68p GAPDH HEL-S-49 HEL-S-87p	-	-	-	-	-	-	1.33259e-07	12	PKM ENO1 PGK1 PPP2R1A GAPDH TPI1 ENO2 NUP85 ALDOA PFKM PGAM1 BPGM
Programmed Cell Death	Programmed Cell Death	Programmed Cell Death	193	-	-	-	-	-	-	-	-	-	8.29204e-05	14	PSMB1 VIM PSMA4 ADD1 DNM1L PSME1 DSP LMNA YWHAZ PSMC3 CYCS PLEC SPTAN1 UBA52
Apoptosis	Programmed Cell Death	Programmed Cell Death Apoptosis	186	-	-	-	-	-	-	-	-	-	6.2292e-05	14	PSMB1 VIM PSMA4 ADD1 DNM1L PSME1 DSP LMNA YWHAZ PSMC3 CYCS PLEC SPTAN1 UBA52
Activation of BH3-only proteins	Programmed Cell Death	Programmed Cell Death Apoptosis Intrinsic Pathway for Apoptosis Activation of BH3-only proteins	32	-	-	-	-	-	-	0.00502337	4	TP73 AKT2 YWHAE YWHAZ	-	-	-
